# Supplementary material for: Genetic and clinical determinants of abdominal aortic diameter: genome-wide association studies, exome array data and Mendelian randomization study
Source: Hum Mol Genet. 2022 Mar 2;31(20):3566–79. doi: 10.1093/hmg/ddac051 (PMC9558840; doi:10.1093/hmg/ddac051)
Supplement: 4_Supplementary_tables_S1_S14_ddac051 [file 4_supplementary_tables_s1_s14_ddac051.zip]

Archive with 1 entries (1 files):
- 4_Supplementary_tables_S1_S14_ddac051.xls
