# Supplementary material for: Genetic and clinical determinants of abdominal aortic diameter: genome-wide association studies, exome array data and Mendelian randomization study
Source: Hum Mol Genet. 2022 Mar 2;31(20):3566–79. doi: 10.1093/hmg/ddac051 (PMC9558840; doi:10.1093/hmg/ddac051)
Supplement: 4_Supplementary_tables_S1_S14_ddac051 [file 4_supplementary_tables_s1_s14_ddac051.zip › 4_Supplementary_tables_S1_S14_ddac051.xls]

## Sheet: Table of contents
Table of Content Supplemental Tables
Table S1. Baseline characteristics table of the cohorts included in the genome-wide association meta-analysis, discovery panel (S1a) and replication (S1b) panels
Table S2. Baseline characteristics table of the cohorts included in the exome array meta-analysis
Table S3. Genotyping, quality control, and imputation information
Table S4. Gene-based test as computed by MAGMA based on GWAS data
Table S5. Gene-set test as computed by MAGMA based on GWAS data
Table S6. Genetic instruments for systolic blood pressure
Table S7. Genetic instruments for diastolic blood pressure
Table S8. Genetic instruments for pulse pressure
Table S9. Genetic instruments for smoking
Table S10. Genetic instruments for LDL
Table S11. Genetic instruments for HDL
Table S12. Genetic instruments for Triglycerides
Table S13. Genetic instruments for height
Table S14. Genetic instruments for Body mass index

## Sheet: Table S1a
Table S1a. Baseline characteristics table of the cohorts included in the genome-wide association meta-analysis. Discovery panel
Characteristics	RSI	RSII	RSIII	KORA	FHS	CHS	SHIP2	SHIP trend	MESA
N	700	1081	2132	354	3262	2699	1010	827	750
AAD, mean ± SD	19.21±5.24	19.76±3.67	17.60±3.09	15.1±2.2	18.22±2.81	18.43 ±4.64	19.1±2.3	18.5 ± 2.3	19.3±2.9
Ln_AAD, mean±SD)	2.92±0.22	2.96±0.16	2.84±0.15	2.7 ± 0.1	2.89 ± 0.14	2.89±0.21	2.94 ± 0.12	2.91 ± 0.12	2.95(0.14)
AAA (%)	25 (3.57)	22(2.03)	17(0.79)	0	24(0.76)	55 (2.0)	2 (0.19)	0	6(0.8)
Male (%)	295(42.14)	365(34)	588(27)	205(57.9)	1686(51.7)	1040(38.5)	498 (49.3)	374 (45.2)	66±9.6
Age (years), mean ± SD	61.24±4.5	72.01±4.9	56.54	56.6±9.1	60.18±9.01	74.87±5.04	45.06±12.78	50.72±13.34	392 (52)
Total cholesterol (mmol/L), mean ± SD	5.84±0.97	5.81±0.92	5.64±2.08	5.66±0.93	5.07±0.91	5.23±0.95	5.49±1.08	5.51±1.03	10.35±1.99
HDL(mmol/L), mean ± SD	1.43±0.38	1.40±0.37	1.58±3.31	1.60±0.46	1.38±0.43	1.39±0.37	1.45 ± 0.39	1.47±0.36	2.90±0.87
Hypertension (%)	120(17.14)	166(15.35)	401(18.80)	122 (34.5)	1001(30.91)	1338 (49.6)	514(50.89)	322(38.93)	332(44)
Diabetes (%)	48 (6.85)	86(7.95)	145(6.80)	46 (13)	186(5.76)	305 (11.6)	90(8.91)	27 (3.26)	70(9)
Current smoker (%)	124(17.71)	105(9.71)	313(14.68)	70 (19.8)	393(12.13)	235 (8.9)	192(19)	169 (20.45)	88(12)
Former smoker (%)	326(46.57)	587(54.30)	1075(50.42)	154(43.5)	NA	1170 (44.3)	429(42.47)	305 (36.88)	353(48)
Never smoker (%)	227(32.42)	389(35.98)	744(34.89)	130(36.7)	NA	1238 (46.8)	386(38.21)	351 (42.44)	298(40)
BMI (%)	26.43±3.49	26.85±3.51	27.17±4.04	28.1±4.9	27.77±5.29	26.35 ±4.34	27.65±4.39	27.18±4.29	27.8±5
Height (cm), mean ± SD	168.90±32.82	168.58±23.73	171.48±9.44	171.5±9.9	NA	164.08 ±9.41	169.46±9.23	169.11±9.02	169.3±9.7

## Sheet: Table S1b
Table S1b. Baseline characteristics table of the cohorts included in the genome-wide association meta-analysis. Replication cohort
Characteristics	PBIO
N	727
AAD, mean ± SD	19±8
Ln_AAD, mean±SD)	0.6 ± 0.22
AAA (%)	10 (1.4%)
Male (%)	321 (44%)
Age (years), mean ± SD	39.5 ± 14.9
Total cholesterol (mmol/L), mean ± SD	4.61±1.16
HDL(mmol/L), mean ± SD	1.51±0.57
Hypertension (%)	441 (60.7%)
Diabetes (%)	89 (12.2%)
Current smoker (%)	301 (41.4%) (EVER smokers)
Former smoker (%)	NA
Never smoker (%)	399 (54.9%)
BMI (%)	32.5 ± 7.8
Height (cm), mean ± SD	NA

## Sheet: Table S2
Table S2. Baseline characteristics table of the cohorts included in the exome array meta-analysis
Characteristics	RSI	KORA	FHS	CHS	SHIP	MESA	BIOIMAGE
N	327	337	3262	3294	2848	740	3672
AAD (mm), mean ± SD	19.55±5.35	15±2.1	18.22±2.81	18.71±4.90	18.8±2.3	19.3±2.9	18.3±3.6
Ln_AAD, mean±SD)	2.95±0.23	2.7 ± 0.1	2.89±0.14	2.90±0.22	2.93 ± 0.13	2.95(0.14)	0.59 ± 0.18
AAA, (%)	13 (3.97)	0	24(0.76)	85 (2.6)	6 (0.20)	6(0.8)	51(1.38)
Male (%)	165 (50.45)	197(58.5)	1686(51.7)	1429 (43.4)	1416(49.71)	388(52)	1555(42.3)
Age (years), mean ± SD	68.34±5	56.4±9.3	60.18±9.01	75.24 ± 5.22	49.36±13.83	66±9.6	69.1±6.1
Total cholesterol (mmol/L), mean ± SD	5.80±0.95	5.65±0.95	5.07±0.91	5.21±1.01	5.50 ±1.08	10.36±1.99	11.33±2.09
HDL(mmol/L), mean ± SD	1.39±0.37	1.60±0.46	1.38±0.43	1.36±0.37	1.45±0.37	2.90±0.88	3.15±0.87
Hypertension (%)	61(18.65)	133(33.5)	1001(30.91)	1720 (52.2)	1322(46.41)	329(45)	929 (25.3)
Diabetes (%)	18(5.50)	41(12.2)	186(5.76)	434 (13.6)	246(8.63)	68(9)	291 (7.9)
Current smoker (%)	61(18.65)	68(20.2)	393(12.13)	286 (8.9)	612 (21.48)	86(12)	315 (8.6)
Former smoker (%)	155(47.40)	144(42.7)	NA	1500 (46.6)	1111 (39)	349(48)	1787 (48.7)
Never smoker (%)	216(66.05)	125(37.1)	NA	1436 (44.6)	1119(39.29)	294(40)	1570 (42.8)
BMI (%)	26.37±3.40	28(5)	27.77±5.29	26.41 (4.34)	27.60±4.35	27.8±4.9	28.2±5.1
Height (cm), mean ± SD	168.84±9.64	171.6±9.9	NA	164.61±9.55	170.10±9.26	169.3±9.6	166±9.8

## Sheet: Table S3
Table S3. Genotyping, quality control, and imputation information
Study Name	Rotterdam Study I	KORA	FHS	SHIP	SHIP-Trend	PBio	BGM	Cardiovascular Health Study (CHS) EA	MESA
European ancestry (%)*	1	1	1	1	1	1	Yes	1	1
LN transformation Used (yes/no)**	yes	yes	yes	yes	yes	Yes	Yes	Yes	Yes
Covariables	Age + Sex + Principal Components 1-5	Age+Sex	Age + sex +PC2 + PC9	age + sex + PC1..PC10	age + sex + PC1..PC10	Age,Sex, 10 PCs	Age,Sex, 5 PCs	Age + Sex + Site + PC 1-4	Age + Sex + Site + PC 1-4
Platform	Illumina	Affymetrix	Affymetrix	Affymetrix	Illumina	Illumina	Illumina	Illumina	Affymetrix
Chip	Illumina Infinium II HumanHap550	Affymetrix Axiom	Affymetrix 500K mapping array (250K Nsp and 250K Sty arrays) and the Affymetrix 50K supplemental gene focused array	Affymetrix Genome-Wide Human SNP Array 6.0	Illumina Infinium HumanOmni2.5 BeadChip	MEGA	Infinium Human Exome Array v1.1	Illumina 370CNV BeadChip	Affymetrix Genome-Wide Human SNP Array 6.0
SNP exclusion criteria prior to imputation
Call rate	<0.98	<0.98	<0.97	0.8	0.9	98% for MAF > 0.01, 99% for MAF < 0.01	0.95	< 97%	NA
MAF	<0.01	<0.01	<0.01	NA	NA	0.0001	1e-05		< 95%
HWE p-value	< 1E-6	< 5E-6	<1E-6	0.0001	0.0001	10^-6	10^-6	P < 10-5	P < 10-5
# Variants included for imputation	512849	508532 (chr 1-22)	503551	905910	1824743	1478944	242898** This is an exome chip dataset, no imputation was performed	306,655 autosomal SNPs	888666
Imputation software	MACH	IMPUTE2	MACH	IMPUTE	IMPUTE	Michigan Imputation Server	NA	minimac	IMPUTE2
Imputation software version	1.0.15	v2.3.0	v1.0.15	v2.2.2	v2.2.2	Michigan Imputation Server	NA	release stamp 2012-11-16	v2.2.2
Genome build	37	37	37	37	37	37	37	37	37
Imputation reference panel	1000 G phase1 release v3	1000 G phase1 v3	1000G phase 1 version 3	1000G phase1 version 3	1000G phase1 version 3	1000 G phase1 release v3	NA	1000 G phase1 release v3	1000G phase1 version 3
Filtering of imputed variants	None	None	> 0.1 imputation quality	None	None	MAF > 0.01, INFO > 0.3	NA	SNPs with an allele dosage variance of ≤0.01 or an effective minor allele count of < 10 were excluded	None
Total # of SNPs after Imputation		30067091 (chr 1-22)	18570758	17533349	17585496	9560121	NA	38,050,714 on autosomes	39287779
Analysis software	ProbABEL version 0.4.1	snptest v2.52	R	Plink 1.90	Plink 1.90	Snptest-2.5.2	Seq_Meta	R (custom)	SNPTEST2

## Sheet: Table S4
Table S4. Gene-based test as computed by MAGMA based on GWAS data
GENE	CHR	START	STOP	NSNPS	NPARAM	N	ZSTAT	P	SYMBOL
ENSG00000188157	1	945503	1001496	24	4	13000	-0.43474	0.66812	AGRN
ENSG00000237330	1	996346	1019687	49	6	13000	-0.80375	0.78923	RNF223
ENSG00000131591	1	1007198	1061741	175	14	13000	-0.35262	0.63781	C1orf159
ENSG00000162571	1	1099264	1143315	183	21	13000	-0.062777	0.52503	TTLL10
ENSG00000186891	1	1128888	1152071	84	11	13000	0.86053	0.19475	TNFRSF18
ENSG00000186827	1	1136706	1159518	88	8	13000	0.28282	0.38866	TNFRSF4
ENSG00000078808	1	1142288	1177411	160	9	13000	0.012534	0.495	SDF4
ENSG00000176022	1	1157629	1180421	114	6	13000	0.055612	0.47783	B3GALT6
ENSG00000184163	1	1167826	1192102	73	9	13000	0.46898	0.31954	FAM132A
ENSG00000160087	1	1179289	1219265	119	15	13000	0.52823	0.29867	UBE2J2
ENSG00000162572	1	1205816	1237409	84	12	13000	0.6556	0.25604	SCNN1D
ENSG00000131584	1	1217756	1254989	53	9	13000	0.74222	0.22898	ACAP3
ENSG00000169972	1	1233947	1257057	21	4	13000	0.93436	0.17506	PUSL1
ENSG00000127054	1	1236965	1270071	40	4	13000	1.0265	0.15233	CPSF3L
ENSG00000224051	1	1250136	1274277	38	4	13000	0.92935	0.17635	GLTPD1
ENSG00000169962	1	1256694	1280686	44	4	13000	0.73549	0.23102	TAS1R3
ENSG00000107404	1	1260656	1294730	63	4	13000	0.96547	0.16715	DVL1
ENSG00000162576	1	1278069	1307157	53	4	13000	1.3683	0.085611	MXRA8
ENSG00000175756	1	1299110	1320875	46	4	13000	1.0181	0.15432	AURKAIP1
ENSG00000221978	1	1311091	1344708	54	5	13000	0.58695	0.27862	CCNL2
ENSG00000242485	1	1327288	1352693	40	4	13000	-0.15942	0.56333	MRPL20
ENSG00000235098	1	1343800	1367149	55	4	13000	-0.65885	0.745	ANKRD65
ENSG00000205116	1	1351508	1373167	33	3	13000	-0.71723	0.76338	TMEM88B
ENSG00000179403	1	1360241	1388262	14	3	13000	2.0036	0.022556	VWA1
ENSG00000215915	1	1375069	1415538	60	10	13000	1.9054	0.028365	ATAD3C
ENSG00000160072	1	1397143	1443228	69	9	13000	0.40326	0.34338	ATAD3B
ENSG00000197785	1	1437531	1480067	69	10	13000	-0.57461	0.71722	ATAD3A
ENSG00000205090	1	1460554	1485833	54	9	13000	-0.2959	0.61635	TMEM240
ENSG00000160075	1	1467053	1520249	102	9	13000	0.33251	0.36975	SSU72
ENSG00000008128	1	1624169	1665766	7	1	13000	-0.02157	0.5086	CDK11A
ENSG00000215790	1	1646277	1687431	40	3	13000	0.22403	0.41137	SLC35E2
ENSG00000008130	1	1672671	1721896	80	8	13000	0.85889	0.1952	NADK
ENSG00000078369	1	1706729	1832495	154	15	13000	0.61576	0.26903	GNB1
ENSG00000169885	1	1836266	1858735	71	8	13000	0.2272	0.41013	CALML6
ENSG00000178821	1	1839029	1860712	71	8	13000	0.25598	0.39898	TMEM52
ENSG00000142609	1	1843396	1945276	205	17	13000	-0.03304	0.51318	C1orf222
ENSG00000067606	1	1971909	2126834	422	29	13000	-1.397	0.9188	PRKCZ
ENSG00000162585	1	2105903	2154159	100	20	13000	-0.90549	0.8174	C1orf86
ENSG00000157933	1	2150134	2251558	280	43	13000	-0.99723	0.84067	SKI
ENSG00000116151	1	2242692	2333146	364	44	13000	0.36241	0.35852	MORN1
ENSG00000157916	1	2313267	2346883	98	24	13000	-0.57743	0.71818	RER1
ENSG00000157911	1	2326236	2355236	97	24	13000	-0.41903	0.6624	PEX10
ENSG00000149527	1	2347419	2446969	323	45	13000	-0.44609	0.67224	PLCH2
ENSG00000157881	1	2429972	2468039	96	12	13000	-1.1588	0.87672	PANK4
ENSG00000197921	1	2450184	2471684	55	13	13000	-0.31001	0.62172	HES5
ENSG00000157873	1	2477078	2506821	77	8	13000	0.39622	0.34597	TNFRSF14
ENSG00000157870	1	2507930	2532908	94	9	13000	0.17609	0.43011	FAM213B
ENSG00000142606	1	2512078	2574481	204	12	13000	-0.23367	0.59238	MMEL1
ENSG00000215912	1	2557415	2728286	167	16	13000	-0.21287	0.58429	TTC34
ENSG00000169717	1	2928046	2949465	46	4	13000	1.6509	0.049379	ACTRT2
ENSG00000142611	1	2975732	3365185	1443	167	13000	-1.1586	0.87669	PRDM16
ENSG00000130762	1	3360990	3407677	154	15	13000	-1.3993	0.91914	ARHGEF16
ENSG00000162591	1	3396484	3538059	546	71	13000	0.79161	0.21429	MEGF6
ENSG00000158109	1	3531566	3556691	80	12	13000	-0.67031	0.74867	TPRG1L
ENSG00000116213	1	3537331	3579325	109	19	13000	0.68933	0.24531	WRAP73
ENSG00000078900	1	3559084	3662765	336	52	13000	0.87843	0.18986	TP73
ENSG00000162592	1	3658962	3698209	154	25	13000	0.7626	0.22285	CCDC27
ENSG00000235169	1	3679352	3702546	117	15	13000	-0.13703	0.55449	SMIM1
ENSG00000130764	1	3686784	3723068	191	23	13000	-0.03021	0.51205	LRRC47
ENSG00000116198	1	3718645	3783778	409	21	13000	1.0132	0.15549	CEP104
ENSG00000169598	1	3763845	3811993	289	29	13000	1.188	0.11741	DFFB
ENSG00000198912	1	3795689	3826857	124	16	13000	-0.62225	0.73311	C1orf174
ENSG00000196581	1	4704792	4862594	758	88	13000	1.6568	0.048783	AJAP1
ENSG00000131697	1	5912871	6062533	467	25	13000	0.011479	0.49542	NPHP4
ENSG00000069424	1	6041526	6171253	373	55	13000	1.0414	0.14884	KCNAB2
ENSG00000116254	1	6151853	6250183	324	35	13000	0.68722	0.24597	CHD5
ENSG00000116251	1	6231329	6279449	116	17	13000	0.15841	0.43707	RPL22
ENSG00000158286	1	6255535	6291359	81	12	13000	-1.5506	0.93951	RNF207
ENSG00000116237	1	6271253	6306032	71	11	13000	-1.8276	0.9662	ICMT
ENSG00000173673	1	6294252	6315638	41	7	13000	-2.0067	0.97761	HES3
ENSG00000158292	1	6297406	6331035	80	10	13000	-1.6727	0.9528	GPR153
ENSG00000097021	1	6314329	6464451	472	29	13000	-1.5052	0.93386	ACOT7
ENSG00000069812	1	6462478	6494730	112	11	13000	0.33978	0.36701	HES2
ENSG00000187017	1	6474848	6531430	164	17	13000	-0.23332	0.59224	ESPN
ENSG00000215788	1	6511211	6536255	52	9	13000	-1.6464	0.95016	TNFRSF25
ENSG00000171680	1	6516152	6590121	190	27	13000	-1.6987	0.95531	PLEKHG5
ENSG00000162408	1	6571407	6624595	164	5	13000	-0.53386	0.70328	NOL9
ENSG00000173662	1	6605241	6649817	98	9	13000	-1.0356	0.84981	TAS1R1
ENSG00000204859	1	6630061	6659340	56	17	13000	-1.2765	0.8991	ZBTB48
ENSG00000162413	1	6640784	6684667	78	14	13000	-1.0028	0.84202	KLHL21
ENSG00000116273	1	6663745	6694093	55	10	13000	-1.1888	0.88274	PHF13
ENSG00000041988	1	6674926	6705646	70	12	13000	-1.3035	0.9038	THAP3
ENSG00000007923	1	6684228	6771984	192	20	13000	-1.6735	0.95289	DNAJC11
ENSG00000171735	1	6835384	7839766	2820	206	13000	-1.4613	0.92803	CAMTA1
ENSG00000049245	1	7821329	7851492	89	18	13000	0.10035	0.46003	VAMP3
ENSG00000049246	1	7834380	7915237	309	26	13000	0.55797	0.28843	PER3
ENSG00000049247	1	7893143	7923572	122	25	13000	0.47241	0.31832	UTS2
ENSG00000049249	1	7969907	8010926	88	12	13000	0.69078	0.24485	TNFRSF9
ENSG00000116288	1	8004351	8055565	93	12	13000	0.62684	0.26538	PARK7
ENSG00000116285	1	8054464	8096368	61	7	13000	-0.13659	0.55432	ERRFI1
ENSG00000162426	1	8367886	8414227	136	21	13000	-0.39961	0.65528	SLC45A1
ENSG00000142599	1	8402457	8887702	740	29	13000	-0.45185	0.67431	RERE
ENSG00000074800	1	8911061	8949308	65	9	13000	0.29041	0.38575	ENO1
ENSG00000131686	1	8995926	9045151	184	42	13000	-0.38071	0.64829	CA6
ENSG00000197241	1	9053359	9096404	162	33	13000	0.72876	0.23308	SLC2A7
ENSG00000142583	1	9085166	9158537	259	23	13000	1.3194	0.093516	SLC2A5
ENSG00000180758	1	9150364	9199229	128	16	13000	0.14018	0.44426	GPR157
ENSG00000049239	1	9284834	9341396	205	30	13000	1.3163	0.09403	H6PD
ENSG00000171621	1	9342939	9439591	414	62	13000	0.60248	0.27343	SPSB1
ENSG00000171612	1	9589541	9655237	93	10	13000	0.25052	0.40109	SLC25A33
ENSG00000188807	1	9638932	9684935	60	8	13000	-0.55518	0.71061	TMEM201
ENSG00000171608	1	9701790	9799172	175	30	13000	0.53287	0.29706	PIK3CD
ENSG00000179840	1	9702668	9724644	56	8	13000	-0.093951	0.53743	C1orf200
ENSG00000171603	1	9779084	9894584	159	15	13000	2.2478	0.012293	CLSTN1
ENSG00000178585	1	9898334	9980394	94	14	13000	-0.092652	0.53691	CTNNBIP1
ENSG00000162441	1	9972173	10013465	81	11	13000	-0.37869	0.64754	LZIC
ENSG00000173614	1	9993486	10055559	111	14	13000	-0.071095	0.52834	NMNAT1
ENSG00000162444	1	10047264	10086078	75	9	13000	-0.011722	0.50468	RBP7
ENSG00000130939	1	10082890	10251297	345	20	13000	-0.64025	0.739	UBE4B
ENSG00000054523	1	10260863	10451661	606	17	13000	-1.8601	0.96856	KIF1B
ENSG00000142657	1	10448649	10490201	117	15	13000	-0.95286	0.82967	PGD
ENSG00000175279	1	10480159	10522210	109	12	13000	-0.087698	0.53494	APITD1
ENSG00000251503	1	10480159	10522210	109	12	13000	-0.087698	0.53494	APITD1-CORT
ENSG00000241563	1	10499776	10521959	36	6	13000	0.069131	0.47244	CORT
ENSG00000160049	1	10506579	10542583	54	9	13000	0.31363	0.3769	DFFA
ENSG00000142655	1	10522345	10700815	383	30	13000	0.42252	0.33632	PEX14
ENSG00000130940	1	10686661	10866707	448	84	13000	1.484	0.068903	CASZ1
ENSG00000175262	1	10996528	11052094	202	23	13000	-0.38222	0.64885	C1orf127
ENSG00000120948	1	11062414	11095796	71	7	13000	0.5251	0.29976	TARDBP
ENSG00000009724	1	11076580	11117290	77	7	13000	0.020721	0.49173	MASP2
ENSG00000116649	1	11104641	11130081	61	5	13000	-0.57537	0.71748	SRM
ENSG00000171824	1	11116675	11169938	148	7	13000	-0.44192	0.67073	EXOSC10
ENSG00000198793	1	11156592	11332564	370	9	13000	-0.70634	0.76001	MTOR
ENSG00000171819	1	11239398	11266038	46	4	13000	-0.37939	0.6478	ANGPTL7
ENSG00000120942	1	11323263	11366106	75	7	13000	0.26009	0.3974	UBIAD1
ENSG00000204624	1	11529223	11607641	207	19	13000	-0.78041	0.78243	PTCHD2
ENSG00000116661	1	11698424	11725842	78	22	13000	-0.86682	0.80698	FBXO2
ENSG00000132879	1	11704432	11733384	89	23	13000	-0.24665	0.59741	FBXO44
ENSG00000116663	1	11714181	11744411	104	20	13000	-0.014369	0.50573	FBXO6
ENSG00000116670	1	11724537	11761707	124	25	13000	0.27281	0.3925	MAD2L2
ENSG00000162490	1	11741786	11795914	163	34	13000	0.25644	0.39881	DRAXIN
ENSG00000177674	1	11786141	11824859	97	17	13000	-0.13733	0.55462	AGTRAP
ENSG00000215910	1	11811844	11859642	215	19	13000	-1.3158	0.90589	C1orf167
ENSG00000177000	1	11835780	11876977	223	15	13000	-1.2275	0.89019	MTHFR
ENSG00000011021	1	11856207	11913201	292	16	13000	-0.85037	0.80244	CLCN6
ENSG00000175206	1	11895766	11918402	100	15	13000	-0.63918	0.73865	NPPA
ENSG00000120937	1	11907521	11928988	75	14	13000	-0.56148	0.71276	NPPB
ENSG00000116685	1	11969648	11996485	103	16	13000	-0.68891	0.75456	KIAA2013
ENSG00000083444	1	11984262	12045595	152	16	13000	-0.3813	0.64851	PLOD1
ENSG00000116688	1	12030238	12083571	137	15	13000	1.2105	0.11305	MFN2
ENSG00000116691	1	12069523	12102102	66	13	13000	1.0242	0.15287	MIIP
ENSG00000120949	1	12113434	12214264	258	44	13000	-1.7748	0.96203	TNFRSF8
ENSG00000028137	1	12217060	12279285	192	27	13000	-0.60253	0.72659	TNFRSF1B
ENSG00000048707	1	12280124	12582099	460	31	13000	0.88222	0.18883	VPS13D
ENSG00000162496	1	12617939	12687737	265	36	13000	-1.0235	0.84696	DHRS3
ENSG00000204518	1	12694566	12737097	102	8	13000	-1.012	0.84422	AADACL4
ENSG00000188984	1	12766118	12798726	105	13	13000	0.67499	0.24984	AADACL3
ENSG00000157330	1	12796163	12833847	117	11	13000	0.33087	0.37037	C1orf158
ENSG00000116726	1	12824984	12848049	51	9	13000	0.20035	0.4206	PRAMEF12
ENSG00000116721	1	12841546	12866777	63	7	13000	1.7014	0.044431	PRAMEF1
ENSG00000204513	1	12874468	12901264	32	4	13000	0.13706	0.44549	PRAMEF11
ENSG00000179172	1	12897261	12918578	2	1	13000	0.66956	0.25157	HNRNPCL1
ENSG00000162494	1	13791445	13850543	256	42	13000	-0.21736	0.58604	LRRC38
ENSG00000162493	1	13899960	13954452	179	36	13000	-0.23717	0.59374	PDPN
ENSG00000116731	1	14016693	14161574	421	32	13000	0.17041	0.43234	PRDM2
ENSG00000189337	1	14915200	15454539	1937	196	13000	-0.18724	0.57426	KAZN
ENSG00000171729	1	15469028	15556976	473	34	13000	0.61112	0.27056	TMEM51
ENSG00000204464	1	15480840	15507813	110	15	13000	0.65538	0.25611	C1orf195
ENSG00000142621	1	15563768	15736779	521	52	13000	-0.30507	0.61984	FHAD1
ENSG00000142634	1	15726391	15766839	104	24	13000	-0.6352	0.73735	EFHD2
ENSG00000162438	1	15754935	15785737	65	14	13000	-1.792	0.96343	CTRC
ENSG00000142615	1	15773223	15808586	114	20	13000	-0.87759	0.80992	CELA2A
ENSG00000215704	1	15782404	15827895	161	22	13000	-0.24961	0.59856	CELA2B
ENSG00000132906	1	15807327	15863029	188	11	13000	0.016918	0.49325	CASP9
ENSG00000116138	1	15843308	15928874	318	14	13000	-0.23396	0.59249	DNAJC16
ENSG00000116771	1	15888848	15921605	151	11	13000	-0.24051	0.59503	AGMAT
ENSG00000197312	1	15933995	16005539	163	8	13000	0.035005	0.48604	DDI2
ENSG00000215695	1	15976364	15998217	42	4	13000	0.1149	0.45426	RSC1A1
ENSG00000116786	1	16000827	16071264	198	17	13000	0.21132	0.41632	PLEKHM2
ENSG00000162461	1	16052900	16077891	52	10	13000	-1.0961	0.86348	SLC25A34
ENSG00000162460	1	16058917	16084477	57	11	13000	-0.97389	0.83494	TMEM82
ENSG00000162458	1	16073102	16123089	126	20	13000	0.010828	0.49568	FBLIM1
ENSG00000065526	1	16164359	16276955	194	23	13000	0.010195	0.49593	SPEN
ENSG00000116809	1	16258364	16312627	95	16	13000	0.043251	0.48275	ZBTB17
ENSG00000183888	1	16320731	16345302	155	17	13000	-1.0854	0.86114	C1orf64
ENSG00000173641	1	16330523	16356089	134	15	13000	-0.91941	0.82106	HSPB7
ENSG00000186510	1	16335370	16370545	235	25	13000	-1.0764	0.85912	CLCNKA
ENSG00000184908	1	16360272	16393803	267	24	13000	-0.46627	0.67949	CLCNKB
ENSG00000185519	1	16374264	16410127	196	21	13000	-0.41554	0.66113	FAM131C
ENSG00000142627	1	16440832	16492582	97	18	13000	0.34964	0.3633	EPHA2
ENSG00000142632	1	16514349	16549104	113	8	13000	-0.67224	0.74928	ARHGEF19
ENSG00000204377	1	16545368	16566038	43	5	13000	-0.027986	0.51116	C1orf134
ENSG00000132881	1	16548195	16573657	52	7	13000	-0.1327	0.55278	RSG1
ENSG00000037637	1	16563334	16688949	261	11	13000	-0.47926	0.68412	FBXO42
ENSG00000055070	1	16669070	16734640	158	15	13000	-1.4847	0.93119	SZRD1
ENSG00000187144	1	16703612	16773919	177	26	13000	-1.6548	0.95102	SPATA21
ENSG00000157191	1	16757167	16796573	108	17	13000	-1.359	0.91293	NECAP2
ENSG00000237847	1	16989498	17010007	12	3	13000	0.97474	0.16484	FAM231A
ENSG00000058453	1	17056768	17309474	86	14	13000	0.054004	0.47847	CROCC
ENSG00000117122	1	17290997	17317330	71	13	13000	0.55085	0.29087	MFAP2
ENSG00000159363	1	17302453	17348423	107	15	13000	0.72627	0.23384	ATP13A2
ENSG00000117118	1	17335217	17390665	179	17	13000	0.24317	0.40394	SDHB
ENSG00000117115	1	17383256	17455948	318	19	13000	-0.5155	0.6969	PADI2
ENSG00000142623	1	17521621	17582500	265	51	13000	-1.6822	0.95374	PADI1
ENSG00000142619	1	17565593	17620728	235	31	13000	-1.3463	0.9109	PADI3
ENSG00000159339	1	17624690	17700499	443	33	13000	0.73388	0.23151	PADI4
ENSG00000179051	1	17723256	17776220	140	15	13000	-0.77406	0.78055	RCC2
ENSG00000074964	1	17856330	18034369	446	50	13000	-0.41539	0.66107	ARHGEF10L
ENSG00000117148	1	18071808	18163558	249	30	13000	0.27024	0.39349	ACTL8
ENSG00000117154	1	18424240	18714977	1092	138	13000	-1.4002	0.91927	IGSF21
ENSG00000179023	1	18797424	18822478	118	18	13000	1.0195	0.15399	KLHDC7A
ENSG00000009709	1	18947500	19085360	395	66	13000	1.2254	0.11021	PAX7
ENSG00000179002	1	19156093	19196176	226	35	13000	0.0082715	0.4967	TAS1R2
ENSG00000159423	1	19187926	19239275	241	33	13000	-0.54836	0.70828	ALDH4A1
ENSG00000169991	1	19220775	19293180	268	35	13000	-0.20038	0.57941	IFFO2
ENSG00000127481	1	19391000	19546770	307	19	13000	-0.50858	0.69448	UBR4
ENSG00000127463	1	19532158	19588046	186	22	13000	0.75285	0.22577	EMC1
ENSG00000053372	1	19568033	19596622	141	18	13000	0.7636	0.22255	MRTO4
ENSG00000162482	1	19599052	19625744	106	9	13000	-0.14921	0.55931	AKR7A3
ENSG00000053371	1	19620459	19648640	97	21	13000	2.6242	0.0043425	AKR7A2
ENSG00000040487	1	19628820	19665794	150	22	13000	2.1555	0.015561	PQLC2
ENSG00000077549	1	19655267	19822066	588	27	13000	2.3903	0.0084184	CAPZB
ENSG00000270136	1	19913473	19994549	220	34	13000	1.0516	0.1465	MINOS1-NBL1
ENSG00000173436	1	19913477	19966314	130	19	13000	0.4875	0.31295	MINOS1
ENSG00000158747	1	19957048	19994945	125	27	13000	1.5206	0.064181	NBL1
ENSG00000158748	1	19981780	20016055	90	10	13000	2.0129	0.022061	HTR6
ENSG00000162542	1	19998706	20136438	429	53	13000	0.90101	0.18379	TMCO4
ENSG00000178828	1	20130523	20151771	93	27	13000	1.2001	0.11506	RNF186
ENSG00000169914	1	20199006	20249438	140	23	13000	-0.86952	0.80772	OTUD3
ENSG00000188784	1	20236502	20260110	82	18	13000	-0.49028	0.68803	PLA2G2E
ENSG00000188257	1	20291925	20316932	90	18	13000	-0.18346	0.57278	PLA2G2A
ENSG00000127472	1	20344672	20427683	271	24	13000	-1.0175	0.84555	PLA2G5
ENSG00000117215	1	20428432	20456050	87	26	13000	-0.99737	0.84071	PLA2G2D
ENSG00000158786	1	20455819	20486879	73	27	13000	-0.094863	0.53779	PLA2G2F
ENSG00000187980	1	20477746	20513917	87	18	13000	0.17957	0.42875	PLA2G2C
ENSG00000162543	1	20502578	20532541	61	9	13000	-1.1736	0.87973	UBXN10
ENSG00000158816	1	20607412	20691387	308	28	13000	0.79193	0.2142	VWA5B1
ENSG00000162545	1	20798884	20822713	40	11	13000	-1.2724	0.89838	CAMK2N1
ENSG00000090432	1	20815943	20844654	65	12	13000	-0.25169	0.59936	MUL1
ENSG00000183114	1	20868932	20891512	93	18	13000	-0.7965	0.78713	FAM43B
ENSG00000158825	1	20905441	20955401	245	26	13000	-0.64896	0.74182	CDA
ENSG00000158828	1	20949948	20988004	141	15	13000	-1.0864	0.86134	PINK1
ENSG00000244038	1	20968270	20998000	105	14	13000	-1.2667	0.89737	DDOST
ENSG00000117245	1	20980507	21054510	262	48	13000	-0.85718	0.80433	KIF17
ENSG00000189410	1	21036225	21069330	105	20	13000	1.104	0.13479	SH2D5
ENSG00000127483	1	21059154	21123816	136	15	13000	1.3358	0.090813	HP1BP3
ENSG00000075151	1	21122963	21513377	734	25	13000	0.81885	0.20644	EIF4G3
ENSG00000117298	1	21533740	21681997	413	41	13000	-1.6013	0.94534	ECE1
ENSG00000142794	1	21756621	21821498	227	20	13000	0.3372	0.36798	NBPF3
ENSG00000162551	1	21825858	21914905	372	37	13000	-0.21845	0.58646	ALPL
ENSG00000076864	1	21912708	22005801	361	50	13000	0.094243	0.46246	RAP1GAP
ENSG00000090686	1	21994791	22120099	430	41	13000	1.4943	0.067546	USP48
ENSG00000187942	1	22128758	22161714	119	33	13000	0.81863	0.2065	LDLRAD2
ENSG00000142798	1	22138738	22273790	418	40	13000	1.138	0.12757	HSPG2
ENSG00000219073	1	22293514	22335135	344	23	13000	-0.1273	0.55065	CELA3B
ENSG00000142789	1	22318149	22349032	160	18	13000	1.1825	0.1185	CELA3A
ENSG00000070831	1	22369120	22429437	157	20	13000	1.004	0.1577	CDC42
ENSG00000162552	1	22433798	22480462	150	25	13000	0.86036	0.19479	WNT4
ENSG00000184677	1	22768344	22867650	160	19	13000	0.6207	0.2674	ZBTB40
ENSG00000070886	1	22880057	22940087	222	36	13000	0.20822	0.41753	EPHA8
ENSG00000173372	1	22952999	22976101	79	9	13000	-0.82457	0.79519	C1QA
ENSG00000159189	1	22960123	22984603	97	10	13000	-1.1399	0.87283	C1QC
ENSG00000173369	1	22969255	22998031	92	12	13000	-0.93019	0.82386	C1QB
ENSG00000133216	1	23027332	23251818	483	63	13000	1.7568	0.039478	EPHB2
ENSG00000215906	1	23269536	23301831	96	17	13000	2.3709	0.0088722	LACTBL1
ENSG00000227868	1	23327327	23352343	37	7	13000	2.9596	0.0015402	C1orf234
ENSG00000004487	1	23335941	23420182	109	11	13000	2.9977	0.0013599	KDM1A
ENSG00000169641	1	23400516	23514301	232	22	13000	2.9757	0.0014618	LUZP1
ENSG00000179546	1	23506993	23531222	91	7	13000	2.9464	0.0016075	HTR1D
ENSG00000125944	1	23620264	23680829	58	9	13000	0.48719	0.31306	HNRNPR
ENSG00000125945	1	23675941	23705935	63	8	13000	-0.47231	0.68165	ZNF436
ENSG00000249087	1	23685490	23708332	51	8	13000	-0.19618	0.57776	C1orf213
ENSG00000204219	1	23697554	23761233	164	24	13000	-0.35491	0.63867	TCEA3
ENSG00000088280	1	23745056	23821061	191	17	13000	0.17351	0.43113	ASAP3
ENSG00000007968	1	23822922	23867712	95	17	13000	-0.76228	0.77705	E2F2
ENSG00000117318	1	23874409	23896285	48	13	13000	0.058398	0.47672	ID3
ENSG00000197880	1	23897985	23977058	163	35	13000	-0.60051	0.72592	MDS2
ENSG00000142676	1	24008269	24032915	33	6	13000	-1.9888	0.97664	RPL11
ENSG00000011007	1	24059645	24098549	31	10	13000	-0.55449	0.71038	TCEB3
ENSG00000057757	1	24094895	24124722	15	5	13000	-0.85689	0.80425	PITHD1
ENSG00000011009	1	24107460	24132029	13	5	13000	-1.7446	0.95948	LYPLA2
ENSG00000117308	1	24112089	24137271	19	4	13000	-1.1391	0.87267	GALE
ENSG00000117305	1	24118375	24175110	64	5	13000	-0.79504	0.78671	HMGCL
ENSG00000179163	1	24161567	24204784	121	6	13000	-0.75482	0.77482	FUCA1
ENSG00000188822	1	24187016	24295549	155	12	13000	-1.0283	0.8481	CNR2
ENSG00000189266	1	24275599	24299952	3	1	13000	-0.048102	0.51918	PNRC2
ENSG00000188529	1	24281294	24317417	4	1	13000	0.087232	0.46524	SRSF10
ENSG00000142661	1	24372525	24448665	270	25	13000	-0.26615	0.60494	MYOM3
ENSG00000142677	1	24436261	24479611	135	23	13000	-0.72442	0.7656	IL22RA1
ENSG00000185436	1	24470647	24524449	197	28	13000	-1.193	0.88357	IFNLR1
ENSG00000158055	1	24635812	24700972	162	35	13000	-1.5882	0.94388	GRHL3
ENSG00000001460	1	24673489	24753424	212	21	13000	-1.1598	0.87693	STPG1
ENSG00000001461	1	24732284	24809466	217	21	13000	-0.33483	0.63112	NIPAL3
ENSG00000117602	1	24819387	24877530	182	22	13000	0.44442	0.32837	RCAN3
ENSG00000184454	1	24872602	24945819	311	32	13000	0.68248	0.24747	NCMAP
ENSG00000133226	1	24948207	25009758	66	11	13000	-0.82387	0.79499	SRRM1
ENSG00000169504	1	25061848	25180815	132	13	13000	-0.63807	0.73829	CLIC4
ENSG00000020633	1	25216002	25301612	219	32	13000	3.7258	9.7361e-05	RUNX3
ENSG00000117614	1	25539170	25568993	13	5	13000	-0.13195	0.55249	SYF2
ENSG00000117616	1	25558728	25674704	67	10	13000	-0.30311	0.6191	C1orf63
ENSG00000187010	1	25588884	25666936	40	5	13000	-0.074799	0.52981	RHD
ENSG00000183726	1	25654408	25698852	26	4	13000	-1.2534	0.89498	TMEM50A
ENSG00000188672	1	25678740	25766683	86	4	13000	0.1492	0.4407	RHCE
ENSG00000204178	1	25747388	25836700	106	2	13000	0.61177	0.27035	TMEM57
ENSG00000157978	1	25860071	25905377	56	7	13000	0.87834	0.18988	LDLRAP1
ENSG00000117643	1	25933959	26122698	303	24	13000	2.2098	0.013559	MAN1C1
ENSG00000162430	1	26116667	26154713	89	7	13000	2.1211	0.016956	SEPN1
ENSG00000117640	1	26135131	26169432	77	5	13000	1.4291	0.07649	MTFR1L
ENSG00000127423	1	26148414	26195903	96	4	13000	1.3734	0.084811	AUNIP
ENSG00000182749	1	26177701	26207744	39	5	13000	1.7075	0.043864	PAQR7
ENSG00000117632	1	26200672	26243482	58	5	13000	1.5495	0.06063	STMN1
ENSG00000158006	1	26276258	26334648	133	10	13000	-0.084194	0.53355	PAFAH2
ENSG00000158008	1	26336375	26372955	67	11	13000	-0.82886	0.79641	EXTL1
ENSG00000158014	1	26353743	26382624	61	7	13000	-0.94926	0.82876	SLC30A2
ENSG00000158022	1	26367795	26404927	96	9	13000	-1.2048	0.88586	TRIM63
ENSG00000175087	1	26427664	26462034	83	3	13000	-0.79712	0.78731	PDIK1L
ENSG00000197245	1	26475511	26499119	69	13	13000	-0.098454	0.53921	FAM110D
ENSG00000142684	1	26486362	26508551	73	11	13000	-0.24918	0.59839	ZNF593
ENSG00000142675	1	26493894	26526377	102	13	13000	-0.27069	0.60668	CNKSR1
ENSG00000188782	1	26507052	26539459	100	18	13000	-0.063076	0.52515	CATSPER4
ENSG00000130695	1	26550691	26615299	204	16	13000	1.0482	0.14728	CEP85
ENSG00000142669	1	26595667	26618007	79	10	13000	1.0027	0.15799	SH3BGRL3
ENSG00000158062	1	26597819	26654854	185	14	13000	1.4375	0.075294	UBXN11
ENSG00000169442	1	26634448	26657014	81	11	13000	1.3822	0.083448	CD52
ENSG00000176092	1	26638350	26690621	188	24	13000	0.34754	0.36409	AIM1L
ENSG00000176083	1	26678125	26711013	133	19	13000	-0.24414	0.59644	ZNF683
ENSG00000131914	1	26727269	26766213	88	16	13000	0.30514	0.38013	LIN28A
ENSG00000117682	1	26748773	26807785	96	16	13000	-0.30985	0.62166	DHDDS
ENSG00000198830	1	26788941	26812463	50	12	13000	-0.58289	0.72001	HMGN2
ENSG00000117676	1	26846252	26911521	142	20	13000	-1.8137	0.96514	RPS6KA1
ENSG00000117713	1	27012524	27118595	141	9	13000	-0.069074	0.52753	ARID1A
ENSG00000060642	1	27103963	27134889	25	6	13000	-0.48414	0.68586	PIGV
ENSG00000204160	1	27143201	27194093	67	9	13000	-0.58875	0.72198	ZDHHC18
ENSG00000175793	1	27179633	27200947	32	5	13000	-0.65047	0.74231	SFN
ENSG00000142751	1	27192624	27226788	50	7	13000	-0.76343	0.7774	GPN2
ENSG00000198746	1	27206979	27236957	42	7	13000	-0.80258	0.78889	GPATCH3
ENSG00000090273	1	27216729	27283353	93	13	13000	-0.83038	0.79684	NUDC
ENSG00000131910	1	27227980	27250457	42	6	13000	-0.72745	0.76652	NR0B2
ENSG00000175707	1	27266053	27296897	33	5	13000	-0.45065	0.67388	C1orf172
ENSG00000253368	1	27310198	27337389	30	4	13000	-0.38826	0.65109	TRNP1
ENSG00000158246	1	27321511	27349327	21	6	13000	0.2669	0.39477	FAM46B
ENSG00000090020	1	27415306	27503472	112	7	13000	-1.2243	0.88958	SLC9A1
ENSG00000142784	1	27551007	27645110	138	15	13000	0.17733	0.42963	WDTC1
ENSG00000186501	1	27638651	27672891	67	13	13000	-0.016273	0.50649	TMEM222
ENSG00000142765	1	27658513	27690421	84	17	13000	-0.59952	0.72559	SYTL1
ENSG00000142733	1	27671675	27703383	66	17	13000	-0.51701	0.69742	MAP3K6
ENSG00000142748	1	27685603	27711315	39	12	13000	-0.66815	0.74798	FCN3
ENSG00000174950	1	27695666	27719870	28	4	13000	-0.6434	0.74002	CD164L2
ENSG00000181773	1	27709148	27732318	27	4	13000	-0.7658	0.7781	GPR3
ENSG00000158195	1	27720730	27826669	144	8	13000	-0.76907	0.77907	WASF2
ENSG00000126705	1	27850546	27940942	86	13	13000	-1.9937	0.97691	AHDC1
ENSG00000000938	1	27928575	27971788	75	15	13000	-1.7799	0.96245	FGR
ENSG00000126709	1	27982572	28008729	43	9	13000	-0.44332	0.67123	IFI6
ENSG00000009780	1	28042490	28099633	91	4	13000	0.26999	0.39358	FAM76A
ENSG00000117758	1	28089694	28160963	74	6	13000	0.81059	0.2088	STX12
ENSG00000117751	1	28147289	28188187	44	5	13000	1.0192	0.15405	PPP1R8
ENSG00000130775	1	28189055	28223196	90	13	13000	1.0977	0.13618	THEMIS2
ENSG00000117748	1	28208035	28251257	121	9	13000	0.42927	0.33386	RPA2
ENSG00000130768	1	28251504	28295668	141	15	13000	-0.42148	0.6633	SMPDL3B
ENSG00000158156	1	28275973	28304607	58	16	13000	1.3457	0.089195	XKR8
ENSG00000158161	1	28286855	28425207	258	19	13000	1.8935	0.029147	EYA3
ENSG00000169403	1	28463677	28530447	89	17	13000	0.42163	0.33665	PTAFR
ENSG00000126698	1	28515967	28569536	154	11	13000	0.44285	0.32894	DNAJC8
ENSG00000130770	1	28552620	28583417	103	8	13000	0.517	0.30258	ATPIF1
ENSG00000130766	1	28576038	28619002	101	12	13000	0.57407	0.28296	SESN2
ENSG00000130772	1	28645513	28672476	43	9	13000	-0.838	0.79898	MED18
ENSG00000204138	1	28686114	28836881	461	11	13000	-0.44346	0.67128	PHACTR4
ENSG00000180198	1	28822455	28875812	125	10	13000	-0.13829	0.55499	RCC1
ENSG00000180098	1	28869597	28915051	71	11	13000	-0.88539	0.81203	TRNAU1AP
ENSG00000120656	1	28905835	28979597	84	12	13000	-1.3346	0.909	TAF12
ENSG00000188060	1	28908712	28931955	27	9	13000	-1.3278	0.90788	RAB42
ENSG00000162419	1	28985244	29055865	98	9	13000	-0.69512	0.75651	GMEB1
ENSG00000198492	1	29053133	29106287	79	9	13000	-1.1332	0.87143	YTHDF2
ENSG00000116329	1	29128654	29200208	206	26	13000	-0.55511	0.71059	OPRD1
ENSG00000159023	1	29203603	29456553	480	30	13000	-0.15561	0.56183	EPB41
ENSG00000253304	1	29435940	29460447	57	9	13000	-0.46381	0.67861	TMEM200B
ENSG00000116350	1	29464255	29518499	117	18	13000	-0.34234	0.63395	SRSF4
ENSG00000116353	1	29509385	29567454	150	19	13000	-0.45833	0.67664	MECR
ENSG00000060656	1	29553028	29663325	273	32	13000	-1.3204	0.90665	PTPRU
ENSG00000162510	1	31174124	31206434	134	13	13000	0.47312	0.31806	MATN1
ENSG00000162511	1	31195316	31240667	112	28	13000	0.89924	0.18426	LAPTM5
ENSG00000162512	1	31332314	31391608	153	43	13000	-0.18012	0.57147	SDC3
ENSG00000134644	1	31394353	31548838	291	19	13000	0.9352	0.17484	PUM1
ENSG00000084628	1	31642592	31722401	271	16	13000	-1.0365	0.85003	NKAIN1
ENSG00000060688	1	31722417	31779662	156	11	13000	-1.0899	0.86213	SNRNP40
ENSG00000121766	1	31759842	31847783	214	13	13000	-0.66997	0.74856	ZCCHC17
ENSG00000121769	1	31828472	31859697	79	8	13000	-0.64401	0.74021	FABP3
ENSG00000168528	1	31872412	31917525	160	14	13000	-1.3954	0.91855	SERINC2
ENSG00000142910	1	32032116	32063288	52	17	13000	-0.054299	0.52165	TINAGL1
ENSG00000121764	1	32073287	32108119	65	6	13000	0.35089	0.36284	HCRTR1
ENSG00000162517	1	32085463	32120497	57	6	13000	0.24221	0.40431	PEF1
ENSG00000084636	1	32107848	32179920	142	24	13000	0.44103	0.32959	COL16A1
ENSG00000121753	1	32182718	32240494	47	11	13000	0.034751	0.48614	BAI2
ENSG00000134668	1	32246023	32291652	84	17	13000	0.9926	0.16045	SPOCD1
ENSG00000184007	1	32362022	32420457	76	14	13000	-0.7673	0.77855	PTP4A2
ENSG00000121774	1	32469430	32536451	41	14	13000	0.87631	0.19043	KHDRBS1
ENSG00000121775	1	32527632	32578467	65	9	13000	-0.15144	0.56018	TMEM39B
ENSG00000025800	1	32563639	32652169	101	10	13000	-0.0001966	0.50008	KPNA6
ENSG00000084652	1	32635287	32673886	51	8	13000	0.13883	0.44479	TXLNA
ENSG00000160050	1	32655987	32680988	32	6	13000	0.38863	0.34877	CCDC28B
ENSG00000160051	1	32661236	32684288	30	7	13000	-0.57802	0.71837	IQCC
ENSG00000222046	1	32664695	32691797	39	7	13000	-0.65548	0.74392	DCDC2B
ENSG00000160055	1	32670073	32697972	40	6	13000	-0.73524	0.7689	TMEM234
ENSG00000084623	1	32677529	32707205	47	5	13000	-0.57039	0.71579	EIF3I
ENSG00000183615	1	32702834	32724457	37	5	13000	-0.23619	0.59336	FAM167B
ENSG00000182866	1	32706840	32761766	60	16	13000	0.31294	0.37716	LCK
ENSG00000116478	1	32747687	32809236	34	18	13000	0.14021	0.44425	HDAC1
ENSG00000175130	1	32789433	32811980	12	9	13000	0.85382	0.1966	MARCKSL1
ENSG00000162526	1	32807122	32839913	20	13	13000	1.6749	0.046977	TSSK3
ENSG00000225828	1	32816871	32839879	12	8	13000	1.4776	0.069753	FAM229A
ENSG00000160058	1	32820704	32870332	29	16	13000	2	0.022749	BSDC1
ENSG00000273274	1	32920670	32972287	72	9	13000	0.12745	0.44929	ZBTB8B
ENSG00000160062	1	32995028	33081540	197	12	13000	0.15238	0.43944	ZBTB8A
ENSG00000176261	1	33055773	33126504	162	9	13000	0.052864	0.47892	ZBTB8OS
ENSG00000162521	1	33106743	33161812	132	5	13000	-0.034872	0.51391	RBBP4
ENSG00000162520	1	33135507	33179197	91	6	13000	-0.30492	0.61979	SYNC
ENSG00000162522	1	33197486	33250571	86	19	13000	-0.33247	0.63023	KIAA1522
ENSG00000134684	1	33230840	33293754	105	11	13000	-0.52798	0.70124	YARS
ENSG00000116497	1	33272368	33334476	82	11	13000	-0.16914	0.56716	S100PBP
ENSG00000160097	1	33317869	33348083	40	10	13000	0.11677	0.45352	FNDC5
ENSG00000121905	1	33341595	33374042	40	13	13000	1.6135	0.053318	HPCA
ENSG00000121900	1	33350195	33377039	30	8	13000	1.2524	0.10521	TMEM54
ENSG00000116514	1	33392046	33440286	84	10	13000	0.79823	0.21237	RNF19B
ENSG00000267885	1	33429268	33449642	37	5	13000	1.1512	0.12483	FKSG48
ENSG00000004455	1	33463585	33556597	154	14	13000	0.17315	0.43127	AK2
ENSG00000142920	1	33536705	33596131	90	11	13000	0.26224	0.39657	ADC
ENSG00000116525	1	33601003	33657660	109	6	13000	0.30065	0.38184	TRIM62
ENSG00000160094	1	33712146	33776320	120	17	13000	1.3388	0.090323	ZNF362
ENSG00000184389	1	33762367	33796699	93	14	13000	1.0395	0.1493	A3GALT2
ENSG00000134686	1	33779224	33906653	373	22	13000	1.0849	0.13899	PHC2
ENSG00000121903	1	33928246	33972107	91	11	13000	0.033357	0.48669	ZSCAN20
ENSG00000121904	1	33969609	34641443	1827	162	13000	0.64516	0.25941	CSMD2
ENSG00000176256	1	34316076	34340392	44	9	13000	0.2203	0.41282	HMGB4
ENSG00000142698	1	34622484	34694732	217	31	13000	0.14889	0.44082	C1orf94
ENSG00000163866	1	35168338	35335417	598	73	13000	1.4044	0.080104	SMIM12
ENSG00000189280	1	35210648	35234113	85	17	13000	1.1467	0.12576	GJB5
ENSG00000189433	1	35215342	35239325	89	14	13000	1.4965	0.067262	GJB4
ENSG00000188910	1	35236790	35261970	90	16	13000	0.97879	0.16384	GJB3
ENSG00000187513	1	35248599	35271348	90	16	13000	0.096041	0.46174	GJA4
ENSG00000116544	1	35321037	35405186	123	34	13000	-0.7567	0.77539	DLGAP3
ENSG00000243749	1	35437136	35460954	37	3	13000	0.96669	0.16685	ZMYM6NB
ENSG00000163867	1	35439523	35507569	100	3	13000	0.99343	0.16025	ZMYM6
ENSG00000197056	1	35515387	35591460	89	8	13000	0.3944	0.34664	ZMYM1
ENSG00000116560	1	35631979	35668749	60	4	13000	-0.72583	0.76603	SFPQ
ENSG00000146463	1	35724568	35897659	159	8	13000	-0.12043	0.54793	ZMYM4
ENSG00000142687	1	35889091	36033551	137	12	13000	-0.42787	0.66563	KIAA0319L
ENSG00000020129	1	36013074	36042875	27	5	13000	-0.50689	0.69388	NCDN
ENSG00000116819	1	36028971	36070929	32	7	13000	-0.31587	0.62395	TFAP2E
ENSG00000126067	1	36057185	36117445	36	7	13000	-0.20014	0.57931	PSMB2
ENSG00000142686	1	36169476	36195073	32	5	13000	0.65063	0.25764	C1orf216
ENSG00000092853	1	36175819	36245568	78	8	13000	0.79657	0.21285	CLSPN
ENSG00000134698	1	36263773	36333491	77	11	13000	1.1571	0.12362	AGO4
ENSG00000092847	1	36325409	36405211	65	9	13000	1.1035	0.13491	AGO1
ENSG00000126070	1	36386319	36548101	117	12	13000	0.80927	0.20918	AGO3
ENSG00000092850	1	36539676	36563876	20	4	13000	-0.34329	0.63431	TEKT2
ENSG00000116863	1	36544476	36569533	31	7	13000	0.043464	0.48267	ADPRHL2
ENSG00000171812	1	36550837	36600821	80	11	13000	0.69569	0.24331	COL8A2
ENSG00000054116	1	36592173	36625098	45	5	13000	0.12773	0.44918	TRAPPC3
ENSG00000116871	1	36611180	36656450	61	10	13000	0.42375	0.33587	MAP7D1
ENSG00000054118	1	36680017	36780958	118	10	13000	1.5173	0.064596	THRAP3
ENSG00000214193	1	36761988	36800484	52	8	13000	1.4394	0.075012	SH3D21
ENSG00000142694	1	36777632	36799755	30	7	13000	1.3367	0.090653	EVA1B
ENSG00000196182	1	36795225	36861497	97	14	13000	1.5182	0.064486	STK40
ENSG00000181817	1	36846839	36873493	100	10	13000	-0.36985	0.64425	LSM10
ENSG00000116885	1	36871428	36926086	248	14	13000	-1.7412	0.95918	OSCP1
ENSG00000116898	1	36911319	36940038	102	10	13000	-1.4718	0.92946	MRPS15
ENSG00000119535	1	36921644	36958879	109	20	13000	-0.67817	0.75117	CSF3R
ENSG00000163873	1	37251128	37509730	520	56	13000	-1.3601	0.91309	GRIK3
ENSG00000163874	1	37930153	37959980	72	18	13000	-0.83755	0.79886	ZC3H12A
ENSG00000163875	1	37948176	37990375	126	20	13000	-2.2451	0.98762	MEAF6
ENSG00000163877	1	37990050	38029903	88	16	13000	-2.0741	0.98096	SNIP1
ENSG00000163879	1	38012520	38042458	79	15	13000	-1.9679	0.97546	DNALI1
ENSG00000134697	1	38022417	38071536	114	17	13000	-2.1515	0.98428	GNL2
ENSG00000169218	1	38066951	38110595	112	21	13000	-1.8614	0.96866	RSPO1
ENSG00000116922	1	38137242	38167914	82	11	13000	-0.31739	0.62453	C1orf109
ENSG00000134690	1	38148090	38185391	112	10	13000	-0.30987	0.62167	CDCA8
ENSG00000183317	1	38169552	38240805	272	25	13000	-1.1297	0.87069	EPHA10
ENSG00000185090	1	38249474	38276809	53	12	13000	-0.64743	0.74132	MANEAL
ENSG00000196449	1	38258616	38283857	33	9	13000	-0.23423	0.5926	YRDC
ENSG00000197982	1	38262651	38285126	34	10	13000	-0.098936	0.53941	C1orf122
ENSG00000188786	1	38265239	38335292	125	19	13000	-0.11165	0.54445	MTF1
ENSG00000204084	1	38316369	38422729	228	26	13000	-0.065987	0.52631	INPP5B
ENSG00000183431	1	38412647	38466593	129	13	13000	-0.60419	0.72714	SF3A3
ENSG00000183386	1	38452442	38481278	65	22	13000	-0.1109	0.54415	FHL3
ENSG00000183520	1	38464930	38500496	68	22	13000	0.78683	0.21569	UTP11L
ENSG00000185668	1	38499523	38522450	50	9	13000	0.99815	0.1591	POU3F1
ENSG00000116954	1	39293870	39335495	101	18	13000	0.076172	0.46964	RRAGC
ENSG00000214114	1	39318636	39357289	108	14	13000	-0.13808	0.55491	MYCBP
ENSG00000131233	1	39320175	39357289	100	13	13000	-0.17202	0.56829	GJA9
ENSG00000158315	1	39341479	39417471	266	30	13000	-0.56138	0.71273	RHBDL2
ENSG00000174574	1	39446895	39481731	130	12	13000	0.17897	0.42898	AKIRIN1
ENSG00000168653	1	39481990	39510308	112	9	13000	-0.18839	0.57472	NDUFS5
ENSG00000127603	1	39536988	39962849	854	36	13000	1.5393	0.061867	MACF1
ENSG00000255103	1	39866151	39892154	39	9	13000	1.6484	0.04964	KIAA0754
ENSG00000183682	1	39947318	40001607	126	21	13000	1.227	0.10991	BMP8A
ENSG00000090621	1	40016488	40052462	92	15	13000	2.535	0.005622	PABPC4
ENSG00000163909	1	40079825	40115617	91	25	13000	0.73935	0.22985	HEYL
ENSG00000116981	1	40114793	40147710	82	17	13000	0.059435	0.4763	NT5C1A
ENSG00000116983	1	40134320	40167361	138	23	13000	-0.6717	0.74911	HPCAL4
ENSG00000084072	1	40147854	40239586	273	42	13000	-0.7007	0.75825	PPIE
ENSG00000116985	1	40212854	40264533	212	22	13000	0.0073622	0.49706	BMP8B
ENSG00000198754	1	40225195	40247020	57	14	13000	0.52329	0.30039	OXCT2
ENSG00000043514	1	40296723	40359183	167	18	13000	0.4927	0.31111	TRIT1
ENSG00000116990	1	40351098	40377928	67	16	13000	0.19651	0.42211	MYCL
ENSG00000168389	1	40410802	40445638	63	17	13000	-1.4553	0.92721	MFSD2A
ENSG00000131236	1	40495905	40548321	166	10	13000	-0.53469	0.70357	CAP1
ENSG00000131238	1	40528379	40573375	146	14	13000	-0.65083	0.74242	PPT1
ENSG00000117000	1	40617045	40716593	119	20	13000	-0.73649	0.76928	RLF
ENSG00000188800	1	40701619	40727363	35	13	13000	-0.91454	0.81978	TMCO2
ENSG00000084073	1	40713779	40769856	85	20	13000	-1.2653	0.89713	ZMPSTE24
ENSG00000049089	1	40756159	40793488	124	17	13000	-0.34717	0.63577	COL9A2
ENSG00000084070	1	40800522	40898998	244	43	13000	-1.1337	0.87154	SMAP2
ENSG00000187801	1	40905774	40939390	135	27	13000	-0.18303	0.57261	ZFP69B
ENSG00000187815	1	40932887	40972015	113	17	13000	-0.41321	0.66028	ZFP69
ENSG00000164002	1	40964413	40992228	92	12	13000	0.83881	0.20079	EXO5
ENSG00000117010	1	40987233	41023841	152	13	13000	0.47947	0.3158	ZNF684
ENSG00000117016	1	41076351	41141329	164	26	13000	-1.7552	0.96039	RIMS3
ENSG00000066136	1	41147320	41247275	250	21	13000	-0.57177	0.71626	NFYC
ENSG00000117013	1	41239684	41316124	235	52	13000	-2.978	0.99855	KCNQ4
ENSG00000179862	1	41316729	41338018	107	20	13000	-0.42587	0.6649	CITED4
ENSG00000171793	1	41435007	41488235	140	24	13000	-0.15947	0.56335	CTPS1
ENSG00000171790	1	41471269	41498909	74	14	13000	0.28925	0.3862	SLFNL1
ENSG00000010803	1	41482872	41717826	595	23	13000	0.56307	0.28669	SCMH1
ENSG00000204060	1	41817594	41859262	124	28	13000	0.0071857	0.49713	FOXO6
ENSG00000127129	1	41934446	41960344	94	18	13000	-0.34517	0.63502	EDN2
ENSG00000127124	1	41962036	42511596	1401	65	13000	-1.0921	0.8626	HIVEP3
ENSG00000044012	1	42609092	42631495	51	10	13000	-0.20087	0.5796	GUCA2B
ENSG00000197273	1	42618362	42640389	56	13	13000	-0.47211	0.68158	GUCA2A
ENSG00000198815	1	42632210	42811548	301	14	13000	-1.341	0.91004	FOXJ3
ENSG00000177181	1	42836466	42898249	185	14	13000	0.33125	0.37023	RIMKLA
ENSG00000066185	1	42886000	42931938	137	12	13000	0.59059	0.2774	ZMYND12
ENSG00000127125	1	42911788	42949056	91	8	13000	1.0169	0.15459	PPCS
ENSG00000186409	1	42919001	43130335	615	21	13000	1.8406	0.032838	CCDC30
ENSG00000171960	1	43114096	43152429	68	12	13000	1.417	0.078238	PPIH
ENSG00000065978	1	43138098	43178020	75	13	13000	0.90812	0.18191	YBX1
ENSG00000164007	1	43188764	43215925	61	12	13000	0.39005	0.34825	CLDN19
ENSG00000117385	1	43202006	43242755	79	14	13000	0.085618	0.46588	LEPRE1
ENSG00000164008	1	43222940	43273968	88	14	13000	0.73435	0.23137	C1orf50
ENSG00000177868	1	43262723	43292954	63	11	13000	0.56921	0.28461	CCDC23
ENSG00000164010	1	43272795	43320660	81	17	13000	0.040029	0.48404	ERMAP
ENSG00000164011	1	43302280	43328148	40	8	13000	-0.45683	0.6761	ZNF691
ENSG00000117394	1	43381052	43434530	194	24	13000	0.080423	0.46795	SLC2A1
ENSG00000186973	1	43600824	43632067	132	18	13000	-0.40389	0.65685	FAM183A
ENSG00000117395	1	43619846	43746607	450	33	13000	-0.69288	0.75581	EBNA1BP2
ENSG00000243710	1	43627820	43730029	377	29	13000	-0.67572	0.75039	WDR65
ENSG00000179178	1	43725665	43749673	56	12	13000	-0.54003	0.70541	TMEM125
ENSG00000253313	1	43737554	43761288	51	13	13000	-0.60048	0.72591	C1orf210
ENSG00000066056	1	43756664	43798779	57	8	13000	0.94587	0.17211	TIE1
ENSG00000117400	1	43793478	43828443	38	8	13000	0.44368	0.32864	MPL
ENSG00000117399	1	43814626	43838874	30	8	13000	-0.14952	0.55943	CDC20
ENSG00000066322	1	43819068	43843696	39	9	13000	0.12447	0.45047	ELOVL1
ENSG00000159479	1	43839588	43865479	45	8	13000	0.57582	0.28237	MED8
ENSG00000198198	1	43845553	43928321	123	12	13000	0.54304	0.29355	SZT2
ENSG00000178922	1	43906824	43929660	34	7	13000	0.40502	0.34273	HYI
ENSG00000142949	1	43980858	44099343	281	17	13000	0.14191	0.44357	PTPRF
ENSG00000066135	1	44105829	44181186	124	14	13000	0.54719	0.29213	KDM4A
ENSG00000126091	1	44161495	44406831	545	24	13000	0.1953	0.42258	ST3GAL3
ENSG00000117407	1	44388992	44412913	57	8	13000	-0.067091	0.52675	ARTN
ENSG00000117408	1	44402611	44443694	70	9	13000	-0.026612	0.51062	IPO13
ENSG00000132768	1	44425672	44449041	35	7	13000	0.09046	0.46396	DPH2
ENSG00000117410	1	44430159	44453967	35	8	13000	0.072612	0.47106	ATP6V0B
ENSG00000117411	1	44434615	44466840	55	11	13000	-0.32228	0.62638	B4GALT2
ENSG00000159214	1	44447031	44472200	47	10	13000	-0.88775	0.81266	CCDC24
ENSG00000196517	1	44447172	44507139	118	27	13000	-0.9529	0.82968	SLC6A9
ENSG00000171872	1	44574522	44610812	110	22	13000	-1.0351	0.84969	KLF17
ENSG00000178028	1	44669127	44696353	36	12	13000	-0.84975	0.80227	DMAP1
ENSG00000117419	1	44676742	44830932	237	24	13000	-0.20556	0.58143	ERI3
ENSG00000187147	1	44860866	45127396	696	83	13000	0.55939	0.28795	RNF220
ENSG00000126106	1	45090910	45150227	111	8	13000	-0.60463	0.72729	TMEM53
ENSG00000198520	1	45130364	45201263	138	32	13000	-1.3461	0.91086	C1orf228
ENSG00000142945	1	45195490	45243439	108	13	13000	-0.95863	0.83113	KIF2C
ENSG00000142937	1	45230923	45254451	36	7	13000	-0.93818	0.82593	RPS8
ENSG00000142959	1	45239257	45263377	43	8	13000	-0.99413	0.83992	BEST4
ENSG00000173846	1	45255897	45281662	49	7	13000	-0.8468	0.80145	PLK3
ENSG00000188396	1	45261585	45282957	40	6	13000	-0.84112	0.79986	TCTEX1D4
ENSG00000222009	1	45264154	45291257	46	6	13000	-0.70578	0.75984	BTBD19
ENSG00000117425	1	45275516	45318735	84	9	13000	-0.47637	0.68309	PTCH2
ENSG00000070785	1	45306450	45462282	386	13	13000	-0.94199	0.8269	EIF2B3
ENSG00000126107	1	45458212	45487001	60	8	13000	-1.5985	0.94503	HECTD3
ENSG00000126088	1	45467819	45491247	44	6	13000	-1.7689	0.96154	UROD
ENSG00000162415	1	45472071	45781881	589	23	13000	-1.6327	0.94873	ZSWIM5
ENSG00000186603	1	45782545	45804347	26	11	13000	-0.24595	0.59714	HPDL
ENSG00000132781	1	45784835	45816142	40	11	13000	-0.87939	0.8104	MUTYH
ENSG00000132773	1	45795342	45819647	38	8	13000	-1.2736	0.8986	TOE1
ENSG00000070759	1	45799555	45966872	253	15	13000	-1.7483	0.9598	TESK2
ENSG00000236624	1	45949538	45975751	42	6	13000	-2.0155	0.97807	CCDC163P
ENSG00000132763	1	45955725	45986739	68	7	13000	-1.9202	0.97259	MMACHC
ENSG00000117450	1	45966708	45998719	79	7	13000	-1.6098	0.94628	PRDX1
ENSG00000117448	1	46006215	46045721	81	10	13000	-0.86156	0.80554	AKR1A1
ENSG00000132780	1	46039518	46094566	88	7	13000	0.47131	0.31871	NASP
ENSG00000159588	1	46075716	46099729	58	4	13000	0.66961	0.25155	CCDC17
ENSG00000159592	1	46082976	46163785	170	8	13000	0.47001	0.31917	GPBP1L1
ENSG00000159596	1	46142886	46170115	52	4	13000	0.46745	0.32009	TMEM69
ENSG00000197429	1	46149996	46226322	154	7	13000	0.40936	0.34114	IPP
ENSG00000086015	1	46242659	46511796	551	13	13000	-0.34975	0.63674	MAST2
ENSG00000117461	1	46495812	46652160	255	16	13000	-0.33033	0.62943	PIK3R3
ENSG00000117472	1	46630745	46661630	46	10	13000	-0.10066	0.54009	TSPAN1
ENSG00000085998	1	46644354	46695977	66	12	13000	0.28452	0.38801	POMGNT1
ENSG00000171357	1	46659006	46696933	45	10	13000	0.63383	0.2631	LURAP1
ENSG00000085999	1	46703360	46754145	48	13	13000	0.72549	0.23408	RAD54L
ENSG00000132128	1	46716868	46779280	72	16	13000	0.41417	0.33938	LRRC41
ENSG00000173660	1	46759303	46792448	53	15	13000	-0.30542	0.61998	UQCRH
ENSG00000117481	1	46795849	46840824	238	6	13000	-0.18198	0.5722	NSUN4
ENSG00000117480	1	46849937	46889520	97	14	13000	0.10067	0.4599	FAAH
ENSG00000197587	1	46962668	46989898	70	14	13000	1.3219	0.0931	DMBX1
ENSG00000162456	1	47001316	47027199	65	11	13000	0.72138	0.23534	KNCN
ENSG00000079277	1	47013090	47092515	155	19	13000	0.00022826	0.49991	MKNK1
ENSG00000142961	1	47063387	47092563	60	7	13000	-0.29466	0.61587	MOB3C
ENSG00000123472	1	47088409	47149539	115	7	13000	-0.15564	0.56184	ATPAF1
ENSG00000159658	1	47114366	47194824	165	9	13000	-0.092992	0.53705	EFCAB14
ENSG00000186118	1	47124527	47149266	47	5	13000	0.046084	0.48162	TEX38
ENSG00000142973	1	47213510	47295085	206	30	13000	-1.5119	0.93473	CYP4B1
ENSG00000187048	1	47384849	47417156	94	10	13000	-0.43834	0.66943	CYP4A11
ENSG00000186377	1	47417036	47526423	227	22	13000	-1.3984	0.919	CYP4X1
ENSG00000186160	1	47523160	47593991	213	9	13000	-0.62997	0.73564	CYP4Z1
ENSG00000162365	1	47593107	47625413	112	10	13000	-0.6132	0.73013	CYP4A22
ENSG00000162366	1	47639265	47666716	53	17	13000	0.43602	0.33141	PDZK1IP1
ENSG00000162367	1	47671962	47707892	93	11	13000	1.2518	0.10532	TAL1
ENSG00000123473	1	47705811	47789819	214	13	13000	-0.46085	0.67755	STIL
ENSG00000162368	1	47789469	47854511	158	12	13000	-0.76404	0.77758	CMPK1
ENSG00000186790	1	47871744	47893723	48	8	13000	-1.1786	0.88071	FOXE3
ENSG00000186564	1	47891689	47916363	50	9	13000	-0.73363	0.76841	FOXD2
ENSG00000269113	1	48216200	48472567	657	37	13000	-0.91386	0.8196	TRABD2B
ENSG00000117834	1	48678357	48724316	114	18	13000	0.85941	0.19506	SLC5A9
ENSG00000132122	1	48751044	48947845	367	31	13000	1.0015	0.15828	SPATA6
ENSG00000186094	1	48988527	50499585	2124	54	13000	-0.0067748	0.5027	AGBL4
ENSG00000162373	1	49183195	49252641	115	20	13000	0.55998	0.28775	BEND5
ENSG00000162374	1	50503686	50679458	214	33	13000	-0.38216	0.64883	ELAVL4
ENSG00000142700	1	50873222	50899172	50	9	13000	0.25706	0.39857	DMRTA2
ENSG00000185104	1	50895150	51435935	707	25	13000	-0.12314	0.549	FAF1
ENSG00000123080	1	51416417	51450305	41	9	13000	0.28795	0.38669	CDKN2C
ENSG00000204006	1	51557906	51623752	97	10	13000	-0.94669	0.8281	C1orf185
ENSG00000123091	1	51691943	51749127	67	10	13000	-0.86519	0.80653	RNF11
ENSG00000085831	1	51742930	51820788	151	26	13000	-0.85579	0.80394	TTC39A
ENSG00000085832	1	51809935	51995000	558	19	13000	0.10391	0.45862	EPS15
ENSG00000117859	1	52032851	52264889	390	29	13000	0.024727	0.49014	OSBPL9
ENSG00000078618	1	52244863	52354477	201	27	13000	-0.014696	0.50586	NRD1
ENSG00000169213	1	52363628	52466436	234	25	13000	0.16843	0.43312	RAB3B
ENSG00000117862	1	52475803	52531843	90	9	13000	0.45745	0.32367	TXNDC12
ENSG00000198841	1	52487775	52509488	41	6	13000	0.4526	0.32542	KTI12
ENSG00000134717	1	52511797	52566388	77	13	13000	0.72768	0.2334	BTF3L4
ENSG00000157077	1	52598046	52822358	326	20	13000	0.53719	0.29557	ZFYVE9
ENSG00000154222	1	52801395	52841865	49	12	13000	1.0138	0.15533	CC2D1B
ENSG00000085840	1	52828501	52880131	57	13	13000	1.3164	0.094017	ORC1
ENSG00000134748	1	52860236	52896511	36	10	13000	0.77077	0.22042	PRPF38A
ENSG00000134744	1	52863954	53029159	277	19	13000	0.33558	0.36859	ZCCHC11
ENSG00000116157	1	53058044	53084723	67	10	13000	0.99609	0.1596	GPX7
ENSG00000182183	1	53089016	53145355	152	28	13000	0.70773	0.23956	FAM159A
ENSG00000162377	1	53142508	53174038	83	10	13000	0.53773	0.29538	COA7
ENSG00000162378	1	53182126	53303014	328	17	13000	0.38428	0.35038	ZYG11B
ENSG00000203995	1	53298183	53370670	162	12	13000	0.53907	0.29492	ZYG11A
ENSG00000121310	1	53351656	53402884	61	11	13000	-0.39713	0.65436	ECHDC2
ENSG00000116171	1	53382901	53527375	521	21	13000	-0.98637	0.83802	SCP2
ENSG00000174348	1	53517854	53561174	197	20	13000	-0.18047	0.57161	PODN
ENSG00000162383	1	53542855	53618289	378	37	13000	0.63901	0.26141	SLC1A7
ENSG00000157184	1	53652101	53689869	57	9	13000	1.0457	0.14785	CPT2
ENSG00000162384	1	53669771	53696289	45	8	13000	0.96972	0.16609	C1orf123
ENSG00000162385	1	53682564	53714282	51	9	13000	0.40391	0.34314	MAGOH
ENSG00000157193	1	53701217	53803742	219	34	13000	2.3206	0.010154	LRP8
ENSG00000143006	1	53915072	53943161	75	10	13000	0.21665	0.41424	DMRTB1
ENSG00000174332	1	53961910	54209877	668	49	13000	1.8235	0.034116	GLIS1
ENSG00000058804	1	54221133	54314533	161	16	13000	-1.4419	0.92533	NDC1
ENSG00000058799	1	54307392	54366407	213	19	13000	0.2916	0.3853	YIPF1
ENSG00000211452	1	54346912	54386759	150	17	13000	-0.41002	0.6591	DIO1
ENSG00000081870	1	54372247	54421602	98	9	13000	-0.87101	0.80813	HSPB11
ENSG00000116212	1	54401750	54443841	71	12	13000	-0.55718	0.7113	LRRC42
ENSG00000203985	1	54464412	54493856	107	10	13000	-0.59791	0.72505	LDLRAD1
ENSG00000116209	1	54487347	54529177	84	12	13000	-0.70065	0.75824	TMEM59
ENSG00000116205	1	54509260	54588192	158	17	13000	-0.73447	0.76867	TCEANC2
ENSG00000157211	1	54588747	54629443	162	29	13000	-0.91628	0.82024	CDCP2
ENSG00000215883	1	54628009	54675709	109	30	13000	0.071235	0.47161	CYB5RL
ENSG00000116221	1	54639714	54701137	138	27	13000	-0.1763	0.56997	MRPL37
ENSG00000157216	1	54681105	54889152	566	76	13000	-1.0724	0.85823	SSBP3
ENSG00000198711	1	54693710	54714736	44	10	13000	-1.2272	0.89013	SSBP3-AS1
ENSG00000162390	1	54997930	55114865	455	42	13000	-0.53489	0.70364	ACOT11
ENSG00000162391	1	55064855	55099229	128	19	13000	-0.021265	0.50848	FAM151A
ENSG00000271723	1	55097459	55217981	481	45	13000	1.6272	0.051845	MROH7-TTC4
ENSG00000184313	1	55097463	55185939	316	41	13000	1.5488	0.060714	MROH7
ENSG00000243725	1	55171495	55218330	226	8	13000	1.5561	0.059844	TTC4
ENSG00000162396	1	55212571	55240187	99	15	13000	2.9098	0.0018083	PARS2
ENSG00000006555	1	55235385	55276940	127	22	13000	1.9502	0.025578	TTC22
ENSG00000162398	1	55261736	55317925	239	15	13000	-0.98988	0.83888	C1orf177
ENSG00000116133	1	55305306	55362891	218	19	13000	-1.1841	0.8818	DHCR24
ENSG00000143001	1	55436465	55467966	105	8	13000	-0.33328	0.63054	TMEM61
ENSG00000162399	1	55454606	55486556	115	16	13000	-0.98347	0.83731	BSND
ENSG00000169174	1	55495221	55540525	174	35	13000	-1.4393	0.92496	PCSK9
ENSG00000162402	1	55522032	55690786	304	15	13000	-0.69204	0.75555	USP24
ENSG00000162407	1	56950419	57120974	597	42	13000	-0.5391	0.70509	PPAP2B
ENSG00000162409	1	57100995	57191008	317	22	13000	-0.94724	0.82824	PRKAA2
ENSG00000187889	1	57174477	57295369	416	64	13000	-0.085579	0.5341	C1orf168
ENSG00000157131	1	57310479	57393894	308	28	13000	-0.16383	0.56507	C8A
ENSG00000021852	1	57384883	57441813	218	33	13000	0.89979	0.18412	C8B
ENSG00000173406	1	57450451	59022406	4769	283	13000	1.5333	0.0626	DAB1
ENSG00000162600	1	58871056	59022474	615	43	13000	0.309	0.37866	OMA1
ENSG00000184292	1	59031099	59053166	114	11	13000	-0.51895	0.6981	TACSTD2
ENSG00000162601	1	59110411	59175764	258	11	13000	0.23548	0.40692	MYSM1
ENSG00000177606	1	59236465	59259785	43	9	13000	-0.39145	0.65227	JUN
ENSG00000172456	1	59752310	60243347	1159	84	13000	-0.9728	0.83467	FGGY
ENSG00000134709	1	60270458	60352050	162	20	13000	-0.8324	0.79741	HOOK1
ENSG00000134716	1	60348980	60402462	110	17	13000	-0.70538	0.75971	CYP2J2
ENSG00000162598	1	60442941	60549442	237	41	13000	-0.079607	0.53173	C1orf87
ENSG00000162599	1	61320931	61938465	1518	167	13000	-0.18291	0.57257	NFIA
ENSG00000162604	1	62136718	62201095	142	14	13000	-0.42842	0.66583	TM2D1
ENSG00000132849	1	62198149	62639592	1405	95	13000	-0.088857	0.5354	INADL
ENSG00000240563	1	62650503	62688000	269	25	13000	-0.23836	0.5942	L1TD1
ENSG00000132854	1	62692651	62795085	421	31	13000	-0.4456	0.67206	KANK4
ENSG00000162607	1	62891968	62927475	74	8	13000	3.0005	0.0013477	USP1
ENSG00000116641	1	62910399	63163969	338	10	13000	3.1396	0.00084591	DOCK7
ENSG00000132855	1	63053158	63081830	19	4	13000	3.1171	0.00091318	ANGPTL3
ENSG00000125703	1	63239806	63341184	211	12	13000	0.39799	0.34532	ATG4C
ENSG00000187140	1	63778730	63800797	63	22	13000	1.5967	0.055162	FOXD3
ENSG00000088035	1	63823261	63914233	202	22	13000	-0.78435	0.78358	ALG6
ENSG00000142856	1	63896441	64069392	410	17	13000	-0.26301	0.60373	ITGB3BP
ENSG00000203965	1	63979043	64048364	164	14	13000	-0.25267	0.59974	EFCAB7
ENSG00000116652	1	64004588	64025405	48	9	13000	0.1849	0.42665	DLEU2L
ENSG00000079739	1	64048947	64135916	254	35	13000	-0.99592	0.84035	PGM1
ENSG00000185483	1	64229693	64657181	1036	72	13000	-0.16409	0.56517	ROR1
ENSG00000177414	1	64659310	64743051	222	22	13000	2.8578	0.0021326	UBE2U
ENSG00000158966	1	64926428	65168741	533	70	13000	-1.3564	0.91251	CACHD1
ENSG00000162437	1	65200778	65308915	218	26	13000	-1.1221	0.86908	RAVER2
ENSG00000162434	1	65288912	65442187	409	33	13000	-0.68307	0.75272	JAK1
ENSG00000162433	1	65603232	65707828	251	28	13000	0.37012	0.35565	AK4
ENSG00000116675	1	65703902	65891552	513	32	13000	1.2278	0.10976	DNAJC6
ENSG00000116678	1	65876248	66117242	673	31	13000	0.69164	0.24458	LEPR
ENSG00000213625	1	65876270	65911690	87	18	13000	-0.15687	0.56233	LEPROT
ENSG00000184588	1	66248197	66850259	1533	85	13000	0.82386	0.20501	PDE4B
ENSG00000118473	1	66989066	67223982	828	27	13000	-0.27052	0.60662	SGIP1
ENSG00000152760	1	67208142	67254470	133	16	13000	-0.030881	0.51232	TCTEX1D1
ENSG00000172410	1	67253424	67276939	71	14	13000	-0.61562	0.73093	INSL5
ENSG00000152763	1	67268568	67400570	268	31	13000	0.080066	0.46809	WDR78
ENSG00000198160	1	67380578	67464302	182	15	13000	-0.030314	0.51209	MIER1
ENSG00000116704	1	67455015	67529782	229	22	13000	0.33305	0.36955	SLC35D1
ENSG00000203963	1	67547848	67707536	517	33	13000	1.4258	0.076962	C1orf141
ENSG00000162594	1	67622083	67735662	315	31	13000	0.32183	0.37379	IL23R
ENSG00000081985	1	67763047	67872583	298	23	13000	2.1385	0.01624	IL12RB2
ENSG00000142864	1	67863493	67906098	53	12	13000	0.60198	0.27359	SERBP1
ENSG00000116717	1	68140744	68164021	71	10	13000	0.13868	0.44485	GADD45A
ENSG00000172380	1	68157149	68309150	362	31	13000	1.0983	0.13604	GNG12
ENSG00000162595	1	68501645	68527314	34	4	13000	0.045926	0.48168	DIRAS3
ENSG00000116729	1	68554142	68708803	583	70	13000	-0.28938	0.61385	WLS
ENSG00000116745	1	68884505	68925642	125	19	13000	0.85233	0.19701	RPE65
ENSG00000024526	1	68929835	68972904	121	15	13000	0.3708	0.35539	DEPDC1
ENSG00000033122	1	70024081	70627628	1657	71	13000	-1.1775	0.88051	LRRC7
ENSG00000066557	1	70600488	70681303	118	14	13000	0.49136	0.31159	LRRC40
ENSG00000116754	1	70661365	70728735	84	12	13000	0.52591	0.29947	SRSF11
ENSG00000118454	1	70716271	70830417	180	26	13000	0.81751	0.20682	ANKRD13C
ENSG00000197568	1	70810488	70861022	99	14	13000	-0.076635	0.53054	HHLA3
ENSG00000116761	1	70866901	70915534	127	26	13000	0.737	0.23056	CTH
ENSG00000050628	1	71308036	71523491	627	45	13000	0.88076	0.18922	PTGER3
ENSG00000132485	1	71518974	71556980	82	15	13000	1.0009	0.15844	ZRANB2
ENSG00000172260	1	71851623	72758417	1884	92	13000	1.3207	0.093305	NEGR1
ENSG00000162620	1	74481699	74673871	338	15	13000	1.6968	0.044869	LRRIQ3
ENSG00000254685	1	74653896	74709770	128	10	13000	1.3155	0.094173	FPGT
ENSG00000259030	1	74653919	75019666	695	57	13000	-0.44726	0.67266	FPGT-TNNI3K
ENSG00000116783	1	74653947	75020112	696	57	13000	-0.44774	0.67283	TNNI3K
ENSG00000162621	1	74925562	74988298	87	14	13000	-0.80552	0.78974	LRRC53
ENSG00000178965	1	75023795	75149422	210	24	13000	-1.5008	0.9333	C1orf173
ENSG00000116791	1	75161170	75209092	143	23	13000	-0.69265	0.75574	CRYZ
ENSG00000162623	1	75188836	75242362	188	20	13000	-0.4686	0.68032	TYW3
ENSG00000162624	1	75584119	75637218	100	19	13000	-0.31214	0.62253	LHX8
ENSG00000137968	1	75657816	76086801	1074	38	13000	0.25046	0.40111	SLC44A5
ENSG00000117054	1	76180036	76263260	289	18	13000	0.77386	0.21951	ACADM
ENSG00000137955	1	76241879	76270764	87	15	13000	1.4912	0.067954	RABGGTB
ENSG00000057468	1	76252567	76388923	508	24	13000	1.4159	0.0784	MSH4
ENSG00000154007	1	76374558	76408116	129	18	13000	1.108	0.13392	ASB17
ENSG00000184005	1	76530404	77110286	1756	146	13000	1.6335	0.051178	ST6GALNAC3
ENSG00000117069	1	77323126	77541396	535	39	13000	-0.058564	0.52335	ST6GALNAC5
ENSG00000142892	1	77544675	77695115	407	22	13000	-1.1185	0.86833	PIGK
ENSG00000154027	1	77737736	78035651	1071	75	13000	-0.27646	0.6089	AK5
ENSG00000036549	1	78018101	78159104	250	26	13000	-1.3375	0.90947	ZZZ3
ENSG00000077254	1	78151672	78235537	129	21	13000	-1.5018	0.93342	USP33
ENSG00000180488	1	78235309	78354106	217	34	13000	-0.12929	0.55144	FAM73A
ENSG00000162614	1	78344198	78419580	140	22	13000	0.298	0.38285	NEXN
ENSG00000162613	1	78399740	78454794	119	19	13000	0.13325	0.447	FUBP1
ENSG00000162616	1	78434859	78493648	147	25	13000	0.060907	0.47572	DNAJB4
ENSG00000137960	1	78435226	78614133	461	37	13000	2.0075	0.022346	GIPC2
ENSG00000122420	1	78759568	79015434	699	51	13000	0.8064	0.21	PTGFR
ENSG00000137959	1	79075607	79121830	85	19	13000	2.8093	0.0024826	IFI44L
ENSG00000137965	1	79105481	79139763	77	14	13000	0.3044	0.38041	IFI44
ENSG00000162618	1	79345449	79482403	580	28	13000	0.45505	0.32454	ELTD1
ENSG00000117114	1	81761845	82468120	2292	163	13000	1.1773	0.11954	LPHN2
ENSG00000137941	1	84320711	84474833	433	17	13000	1.006	0.1572	TTLL7
ENSG00000142875	1	84533745	84714181	284	23	13000	0.73532	0.23107	PRKACB
ENSG00000203943	1	84754049	84865640	232	33	13000	-1.8297	0.96635	SAMD13
ENSG00000137976	1	84854215	84890701	142	16	13000	-1.5621	0.94087	DNASE2B
ENSG00000117133	1	84934942	84973473	165	21	13000	-0.47293	0.68187	RPF1
ENSG00000174021	1	84954008	84982248	110	17	13000	-0.58821	0.72181	GNG5
ENSG00000117151	1	85005289	85050163	118	15	13000	0.9708	0.16582	CTBS
ENSG00000180869	1	85083913	85110703	74	17	13000	2.3068	0.010532	C1orf180
ENSG00000117155	1	85099390	85166486	165	19	13000	0.79775	0.21251	SSX2IP
ENSG00000171517	1	85267285	85368896	372	54	13000	0.70423	0.24065	LPAR3
ENSG00000153898	1	85381268	85472796	319	28	13000	-1.0913	0.86242	MCOLN2
ENSG00000162643	1	85454830	85608821	466	38	13000	-0.025015	0.50998	WDR63
ENSG00000055732	1	85473765	85524182	104	17	13000	-0.12984	0.55165	MCOLN3
ENSG00000097096	1	85612556	85676729	182	18	13000	0.24551	0.40303	SYDE2
ENSG00000162642	1	85705639	85735355	94	20	13000	0.17699	0.42976	C1orf52
ENSG00000142867	1	85721931	85752773	112	23	13000	0.22706	0.41019	BCL10
ENSG00000153904	1	85774164	86053933	814	61	13000	-1.0325	0.84909	DDAH1
ENSG00000142871	1	86036444	86059645	51	14	13000	-1.0105	0.84386	CYR61
ENSG00000117174	1	86105106	86184116	203	23	13000	-0.31733	0.6245	ZNHIT6
ENSG00000171502	1	86184916	86632626	1621	65	13000	0.86952	0.19228	COL24A1
ENSG00000122417	1	86804344	86872023	173	16	13000	0.91353	0.18048	ODF2L
ENSG00000137975	1	86879769	86932241	241	24	13000	0.9007	0.18387	CLCA2
ENSG00000016490	1	86924051	86975972	166	33	13000	0.46134	0.32228	CLCA1
ENSG00000016602	1	87002761	87056437	136	23	13000	0.80733	0.20974	CLCA4
ENSG00000097033	1	87160259	87223867	141	23	13000	0.436	0.33142	SH3GLB1
ENSG00000183291	1	87318132	87390107	166	12	13000	1.4409	0.074806	2020-09-15
ENSG00000153936	1	87370331	87612334	510	21	13000	1.5278	0.063278	HS2ST1
ENSG00000143013	1	87784151	87824606	89	19	13000	0.12994	0.44831	LMO4
ENSG00000065243	1	89139905	89311938	396	11	13000	-0.76164	0.77686	PKN2
ENSG00000137947	1	89308615	89367627	169	15	13000	-0.46491	0.679	GTF2B
ENSG00000137944	1	89391456	89468636	138	14	13000	0.23835	0.4058	CCBL2
ENSG00000213516	1	89435139	89468643	66	14	13000	-0.35802	0.63984	RBMXL1
ENSG00000117226	1	89462349	89498577	81	12	13000	-0.58437	0.72051	GBP3
ENSG00000117228	1	89508002	89541043	99	13	13000	0.50257	0.30763	GBP1
ENSG00000162645	1	89561815	89626139	174	11	13000	1.1856	0.11789	GBP2
ENSG00000213512	1	89587434	89651723	130	14	13000	0.90884	0.18172	GBP7
ENSG00000162654	1	89636831	89674615	73	11	13000	0.89617	0.18508	GBP4
ENSG00000154451	1	89714633	89748544	51	10	13000	-0.46372	0.67858	GBP5
ENSG00000183347	1	89819617	89862020	128	19	13000	0.66307	0.25364	GBP6
ENSG00000197147	1	89980395	90073423	234	21	13000	0.38107	0.35157	LRRC8B
ENSG00000171488	1	90088631	90245462	292	15	13000	-0.10271	0.5409	LRRC8C
ENSG00000171492	1	90276573	90412170	199	44	13000	-0.94657	0.82807	LRRC8D
ENSG00000162664	1	90450671	90511090	96	17	13000	0.52118	0.30112	ZNF326
ENSG00000143032	1	91167096	91192794	50	17	13000	0.78768	0.21544	BARHL2
ENSG00000122482	1	91370859	91497829	204	16	13000	-0.71345	0.76222	ZNF644
ENSG00000162669	1	91716323	91880426	362	24	13000	-0.55915	0.71197	HFM1
ENSG00000097046	1	91956408	92001321	98	14	13000	1.8134	0.034883	CDC7
ENSG00000069702	1	92135902	92381892	763	62	13000	2.9232	0.0017323	TGFBR3
ENSG00000137948	1	92404928	92489983	252	12	13000	-0.0046932	0.50187	BRDT
ENSG00000172031	1	92485539	92539093	124	14	13000	0.047147	0.4812	EPHX4
ENSG00000189195	1	92535862	92623393	144	12	13000	-0.91929	0.82103	BTBD8
ENSG00000069712	1	92622542	92660280	56	8	13000	-1.5799	0.94294	KIAA1107
ENSG00000203910	1	92673497	92721370	52	8	13000	-1.0882	0.86176	C1orf146
ENSG00000174842	1	92701959	92774544	74	9	13000	-1.4385	0.92485	GLMN
ENSG00000122484	1	92754522	92877613	133	14	13000	-1.351	0.91165	RPAP2
ENSG00000162676	1	92930319	92962433	52	8	13000	-1.8126	0.96505	GFI1
ENSG00000067208	1	92964253	93267961	652	13	13000	-1.2822	0.90012	EVI5
ENSG00000122406	1	93287582	93317481	46	6	13000	-0.073449	0.52928	RPL5
ENSG00000154511	1	93297724	93437057	201	9	13000	-0.23585	0.59323	FAM69A
ENSG00000143033	1	93534792	93614638	131	15	13000	-1.8877	0.97046	MTF2
ENSG00000117500	1	93605299	93656285	104	14	13000	-1.4371	0.92466	TMED5
ENSG00000122483	1	93635476	93754287	267	15	13000	-1.5095	0.93441	CCDC18
ENSG00000117505	1	93801445	93845055	90	10	13000	-1.4966	0.93276	DR1
ENSG00000137942	1	93903688	94030218	138	23	13000	0.35561	0.36107	FNBP1L
ENSG00000137936	1	94017347	94322706	975	35	13000	1.1804	0.11893	BCAR3
ENSG00000067334	1	94323373	94355474	129	16	13000	1.4158	0.07842	DNTTIP2
ENSG00000023909	1	94340761	94384966	142	20	13000	0.044252	0.48235	GCLM
ENSG00000198691	1	94448393	94596688	534	72	13000	1.4856	0.068697	ABCA4
ENSG00000137962	1	94604544	94750624	261	28	13000	0.63976	0.26117	ARHGAP29
ENSG00000117528	1	94873933	94994222	144	18	13000	-0.63935	0.7387	ABCD3
ENSG00000117525	1	94984781	95017356	46	12	13000	-0.040962	0.51634	F3
ENSG00000143036	1	95275898	95370802	343	50	13000	0.30429	0.38045	SLC44A3
ENSG00000117519	1	95352507	95402834	179	36	13000	0.94559	0.17218	CNN3
ENSG00000172339	1	95429963	95548501	353	26	13000	0.05003	0.48005	ALG14
ENSG00000152078	1	95572894	95673163	290	30	13000	0.51882	0.30194	TMEM56
ENSG00000271092	1	95573479	95722781	442	32	13000	0.53953	0.29476	TMEM56-RWDD3
ENSG00000122481	1	95689711	95722781	99	17	13000	0.35953	0.3596	RWDD3
ENSG00000117569	1	97177221	97299294	250	21	13000	-0.16661	0.56616	PTBP2
ENSG00000188641	1	97533299	98396605	2182	123	13000	1.2066	0.1138	DPYD
ENSG00000162627	1	99117236	99236056	386	22	13000	1.0471	0.14753	SNX7
ENSG00000117598	1	99345806	99480588	511	45	13000	-0.53596	0.70401	LPPR5
ENSG00000117600	1	99719509	99785146	181	24	13000	-0.63473	0.7372	LPPR4
ENSG00000099260	1	100101499	100170097	184	25	13000	0.54508	0.29285	PALMD
ENSG00000156869	1	100164259	100242187	264	11	13000	-0.014692	0.50586	FRRS1
ENSG00000162688	1	100305640	100399579	322	23	13000	-0.37235	0.64518	AGL
ENSG00000117620	1	100425345	100502535	241	17	13000	-0.94556	0.82781	SLC35A3
ENSG00000156875	1	100493653	100558933	184	17	13000	-1.0695	0.85758	HIAT1
ENSG00000156876	1	100539119	100608511	179	18	13000	-0.94664	0.82809	SASS6
ENSG00000122435	1	100588706	100626053	78	13	13000	-0.9246	0.82241	TRMT13
ENSG00000122477	1	100604409	100653771	99	15	13000	-1.2563	0.8955	LRRC39
ENSG00000137992	1	100642475	100725390	174	14	13000	-1.1292	0.87059	DBT
ENSG00000137996	1	100721763	100768325	113	9	13000	-0.099463	0.53961	RTCA
ENSG00000079335	1	100800584	100995833	289	19	13000	-1.3619	0.91338	CDC14A
ENSG00000181656	1	100993693	101017574	58	8	13000	-0.98873	0.8386	GPR88
ENSG00000162692	1	101175298	101214601	74	23	13000	-0.40182	0.65609	VCAM1
ENSG00000162694	1	101327943	101371554	46	11	13000	-1.3098	0.90487	EXTL2
ENSG00000162695	1	101351632	101457309	143	15	13000	-0.19271	0.57641	SLC30A7
ENSG00000117543	1	101445179	101501644	63	7	13000	0.49945	0.30873	DPH5
ENSG00000170989	1	101692444	101717074	54	18	13000	1.6517	0.0493	S1PR1
ENSG00000118733	1	102258130	102472586	704	67	13000	-0.79108	0.78555	OLFM3
ENSG00000060718	1	103332023	103584052	1073	32	13000	-0.39573	0.65385	COL11A1
ENSG00000185946	1	104058313	104107861	71	15	13000	0.38138	0.35146	RNPC3
ENSG00000240038	1	104086437	104132156	57	17	13000	0.8799	0.18946	AMY2B
ENSG00000243480	1	104149999	104178402	10	5	13000	0.61422	0.26954	AMY2A
ENSG00000174876	1	104220037	104249302	2	1	13000	-2.0468	0.97966	AMY1B
ENSG00000187733	1	104283028	104311312	16	6	13000	-0.23749	0.59386	AMY1C
ENSG00000198890	1	107589267	107611916	28	5	13000	-0.70414	0.75933	PRMT6
ENSG00000162631	1	107672629	108036080	814	74	13000	1.9862	0.023508	NTNG1
ENSG00000134215	1	108103782	108517766	1344	81	13000	0.76215	0.22299	VAV3
ENSG00000085491	1	108666658	108753471	279	21	13000	-0.84588	0.80119	SLC25A24
ENSG00000196427	1	108755963	108796689	24	3	13000	-1.2358	0.89173	NBPF4
ENSG00000186086	1	108908421	109023624	67	7	13000	-0.068433	0.52728	NBPF6
ENSG00000162636	1	109092711	109197522	186	10	13000	-0.69744	0.75724	FAM102B
ENSG00000162639	1	109180912	109214148	61	10	13000	-0.75679	0.77541	HENMT1
ENSG00000134186	1	109224945	109254425	16	8	13000	-0.38995	0.65171	PRPF38B
ENSG00000143107	1	109245279	109295365	106	22	13000	-0.57393	0.71699	FNDC7
ENSG00000116266	1	109279296	109362148	251	13	13000	-0.17866	0.5709	STXBP3
ENSG00000162641	1	109348520	109516106	557	34	13000	0.21836	0.41358	AKNAD1
ENSG00000121957	1	109407972	109487167	203	22	13000	0.22049	0.41274	GPSM2
ENSG00000121940	1	109462130	109516111	187	27	13000	0.86082	0.19467	CLCC1
ENSG00000085433	1	109502836	109594850	255	22	13000	1.8581	0.03158	WDR47
ENSG00000197780	1	109595108	109628624	107	16	13000	-0.7249	0.76574	TAF13
ENSG00000215717	1	109622425	109649556	89	16	13000	-0.57698	0.71802	TMEM167B
ENSG00000179902	1	109638573	109666479	107	17	13000	-0.80989	0.791	C1orf194
ENSG00000116299	1	109646301	109759401	378	40	13000	-0.32631	0.6279	KIAA1324
ENSG00000031698	1	109746540	109790791	89	17	13000	-0.59192	0.72305	SARS
ENSG00000143126	1	109782641	109828372	129	24	13000	-0.81674	0.79296	CELSR2
ENSG00000134222	1	109812178	109835808	81	18	13000	1.099	0.13587	PSRC1
ENSG00000221986	1	109824987	109859663	79	16	13000	2.1435	0.016036	MYBPHL
ENSG00000134243	1	109842192	109950573	157	12	13000	1.8707	0.030693	SORT1
ENSG00000143106	1	109931653	109979062	74	8	13000	1.8477	0.032324	PSMA5
ENSG00000143028	1	109999180	110034759	78	6	13000	1.4207	0.077706	SYPL2
ENSG00000162650	1	110016101	110045426	41	7	13000	1.7867	0.036995	ATXN7L2
ENSG00000174151	1	110026674	110055554	52	9	13000	1.5603	0.059349	CYB561D1
ENSG00000181754	1	110036797	110062360	62	10	13000	1.0135	0.15541	AMIGO1
ENSG00000156097	1	110072494	110101028	38	12	13000	-0.32695	0.62815	GPR61
ENSG00000065135	1	110081233	110146975	92	15	13000	-1.3788	0.91603	GNAI3
ENSG00000134183	1	110135889	110165679	54	12	13000	0.20722	0.41792	GNAT2
ENSG00000116337	1	110148726	110184673	74	17	13000	0.43792	0.33072	AMPD2
ENSG00000168765	1	110188703	110218118	80	14	13000	-0.16469	0.56541	GSTM4
ENSG00000213366	1	110200644	110262171	196	40	13000	1.7539	0.039722	GSTM2
ENSG00000134184	1	110220436	110261661	142	28	13000	1.8426	0.032691	GSTM1
ENSG00000134201	1	110244864	110328050	253	31	13000	2.7671	0.002828	GSTM5
ENSG00000134202	1	110266554	110294384	57	12	13000	2.6776	0.0037076	GSTM3
ENSG00000198758	1	110282702	110316649	78	14	13000	1.8559	0.031736	EPS8L3
ENSG00000184371	1	110442864	110483614	106	23	13000	1.8688	0.030826	CSF1
ENSG00000168710	1	110517308	110576357	47	13	13000	1.4594	0.072223	AHCYL1
ENSG00000143093	1	110564199	110627263	76	9	13000	1.7209	0.042632	STRIP1
ENSG00000156150	1	110592616	110623322	46	5	13000	1.4584	0.07236	ALX3
ENSG00000186150	1	110645062	110666569	77	12	13000	1.3137	0.094472	UBL4B
ENSG00000197106	1	110683108	110754824	153	19	13000	0.38652	0.34955	SLC6A17
ENSG00000116396	1	110743965	110835722	281	27	13000	3.139	0.00084772	KCNC4
ENSG00000162775	1	110871128	110899299	57	10	13000	4.112	1.9614e-05	RBM15
ENSG00000168679	1	110895470	110943704	111	18	13000	3.2648	0.00054772	SLC16A4
ENSG00000134248	1	110933871	110960564	65	9	13000	2.7807	0.0027118	LAMTOR5
ENSG00000143125	1	110983822	111009976	80	19	13000	1.9324	0.026654	PROK1
ENSG00000143105	1	111049839	111071797	61	16	13000	0.38382	0.35056	KCNA10
ENSG00000177301	1	111126202	111184096	149	22	13000	-0.091608	0.5365	KCNA2
ENSG00000177272	1	111204310	111227655	48	8	13000	-0.16386	0.56508	KCNA3
ENSG00000143119	1	111405775	111452550	161	22	13000	-0.16114	0.56401	CD53
ENSG00000121931	1	111479807	111516701	71	10	13000	1.4815	0.069236	LRIF1
ENSG00000156171	1	111649955	111692838	90	10	13000	0.042117	0.4832	DRAM2
ENSG00000134255	1	111672249	111737724	113	18	13000	0.5537	0.28989	CEPT1
ENSG00000162777	1	111719796	111757157	90	25	13000	1.9317	0.0267	DENND2D
ENSG00000064886	1	111733393	111796062	229	28	13000	2.1297	0.0166	CHI3L2
ENSG00000134216	1	111823484	111873188	338	28	13000	0.15938	0.43669	CHIA
ENSG00000173947	1	111878910	111905635	139	22	13000	-0.55288	0.70983	PIFO
ENSG00000085465	1	111946936	111980399	111	13	13000	0.18866	0.42518	OVGP1
ENSG00000116455	1	111972512	112001998	68	9	13000	-0.50106	0.69183	WDR77
ENSG00000116459	1	111981486	112015395	76	12	13000	-0.61995	0.73236	ATP5F1
ENSG00000143110	1	112006414	112031134	65	18	13000	0.60485	0.27264	C1orf162
ENSG00000121933	1	112015970	112116584	315	42	13000	0.61295	0.26996	ADORA3
ENSG00000116473	1	112074840	112269313	607	47	13000	2.624	0.004345	RAP1A
ENSG00000197852	1	112213252	112308446	326	32	13000	2.6619	0.0038849	FAM212B
ENSG00000064703	1	112287867	112320638	110	11	13000	1.6149	0.053169	DDX20
ENSG00000171385	1	112303284	112541777	730	91	13000	1.2872	0.099013	KCND3
ENSG00000143079	1	112928803	113016078	191	8	13000	-1.0628	0.85607	CTTNBP2NL
ENSG00000134245	1	112999163	113082787	168	32	13000	0.81141	0.20856	WNT2B
ENSG00000007341	1	113056140	113173447	201	15	13000	1.1221	0.13092	ST7L
ENSG00000116489	1	113151795	113224241	101	12	13000	1.2578	0.10424	CAPZA1
ENSG00000155363	1	113205763	113253368	81	12	13000	1.7183	0.042873	MOV10
ENSG00000155366	1	113233728	113260056	59	12	13000	1.7045	0.04414	RHOC
ENSG00000155367	1	113242616	113268099	49	13	13000	0.3928	0.34723	PPM1J
ENSG00000184599	1	113253041	113279857	44	13	13000	0.043837	0.48252	FAM19A3
ENSG00000155380	1	113444469	113509635	96	12	13000	1.8764	0.030298	SLC16A1
ENSG00000198799	1	113605831	113684882	135	18	13000	-0.80863	0.79064	LRIG2
ENSG00000081026	1	113923371	114238545	604	32	13000	3.0538	0.0011298	MAGI3
ENSG00000116793	1	114229453	114312111	133	16	13000	2.7574	0.0029134	PHTF1
ENSG00000081019	1	114294454	114365098	105	18	13000	2.72	0.003264	RSBN1
ENSG00000134242	1	114346433	114424381	135	17	13000	2.3728	0.0088272	PTPN22
ENSG00000188761	1	114410790	114440169	52	11	13000	2.5279	0.0057369	BCL2L15
ENSG00000134262	1	114427370	114457823	50	10	13000	1.9013	0.02863	AP4B1
ENSG00000118655	1	114437763	114466708	53	15	13000	1.443	0.074506	DCLRE1B
ENSG00000163349	1	114461814	114530426	141	24	13000	0.010076	0.49598	HIPK1
ENSG00000116774	1	114512063	114534876	75	13	13000	1.006	0.15721	OLFML3
ENSG00000134207	1	114621913	114706541	317	59	13000	2.8858	0.0019524	SYT6
ENSG00000197323	1	114925399	115063781	333	20	13000	0.58397	0.27962	TRIM33
ENSG00000116752	1	115100178	115134260	63	14	13000	0.33117	0.37026	BCAS2
ENSG00000175984	1	115115469	115223043	227	24	13000	0.75972	0.22371	DENND2C
ENSG00000116748	1	115205719	115248239	101	20	13000	1.5084	0.06572	AMPD1
ENSG00000213281	1	115237090	115269515	35	8	13000	1.287	0.099041	NRAS
ENSG00000009307	1	115249534	115311297	102	13	13000	0.98131	0.16322	CSDE1
ENSG00000052723	1	115302100	115333306	33	9	13000	1.4307	0.076251	SIKE1
ENSG00000198765	1	115387424	115547991	363	21	13000	1.8959	0.028984	SYCP1
ENSG00000134200	1	115562415	115586941	95	9	13000	1.7271	0.042075	TSHB
ENSG00000134198	1	115580632	115642121	240	29	13000	1.1527	0.12451	TSPAN2
ENSG00000134259	1	115818539	115890857	252	37	13000	0.18479	0.4267	NGF
ENSG00000173218	1	116174574	116250845	266	32	13000	0.61409	0.26958	VANGL1
ENSG00000118729	1	116232628	116321402	385	22	13000	0.13281	0.44717	CASQ2
ENSG00000177551	1	116368998	116396538	98	10	13000	1.2708	0.10189	NHLH2
ENSG00000163393	1	116509119	116622675	258	19	13000	-1.3099	0.90488	SLC22A15
ENSG00000173212	1	116644376	116687861	106	16	13000	-1.0489	0.85289	MAB21L3
ENSG00000163399	1	116905290	116962883	97	8	13000	-0.66493	0.74695	ATP1A1
ENSG00000116815	1	117047157	117123661	86	13	13000	-0.35827	0.63993	CD58
ENSG00000143061	1	117107031	117220375	135	27	13000	-0.81226	0.79168	IGSF3
ENSG00000203864	1	117226734	117259225	54	13	13000	0.22646	0.41042	C1orf137
ENSG00000116824	1	117287007	117321850	57	12	13000	1.4988	0.066957	CD2
ENSG00000134247	1	117442679	117542980	269	26	13000	-1.9462	0.97418	PTGFRN
ENSG00000134256	1	117534382	117589167	151	24	13000	-1.2169	0.88818	CD101
ENSG00000116830	1	117592925	117660075	183	27	13000	-0.20701	0.582	TTF2
ENSG00000134253	1	117643682	117675209	76	13	13000	-0.46348	0.67849	TRIM45
ENSG00000134258	1	117676209	117763556	257	26	13000	0.54456	0.29303	VTCN1
ENSG00000198162	1	117900071	118081494	495	25	13000	1.3227	0.092966	MAN1A2
ENSG00000183508	1	118138556	118180994	127	12	13000	1.716	0.043082	FAM46C
ENSG00000196505	1	118396107	118482253	91	19	13000	0.35499	0.3613	GDAP2
ENSG00000065183	1	118462343	118519165	67	16	13000	0.42389	0.33582	WDR3
ENSG00000155761	1	118486484	118737846	456	21	13000	-0.018881	0.50753	SPAG17
ENSG00000092607	1	119415669	119542179	333	28	13000	-0.30657	0.62041	TBX15
ENSG00000116874	1	119563839	119693294	329	23	13000	1.7572	0.039442	WARS2
ENSG00000116882	1	119901402	119946753	124	15	13000	-1.9267	0.97299	HAO2
ENSG00000203859	1	119947554	119975658	78	11	13000	-0.48634	0.68664	HSD3B2
ENSG00000203857	1	120039821	120067681	53	5	13000	0.43068	0.33335	HSD3B1
ENSG00000143067	1	120152045	120200396	130	21	13000	0.58588	0.27898	ZNF697
ENSG00000092621	1	120192421	120296838	240	34	13000	2.6879	0.0035953	PHGDH
ENSG00000134240	1	120280619	120321528	93	17	13000	2.2273	0.012964	HMGCS2
ENSG00000134193	1	120326641	120364283	113	9	13000	-1.0876	0.86162	REG4
ENSG00000134249	1	120426156	120449118	42	8	13000	-0.60004	0.72576	ADAM30
ENSG00000134250	1	120444176	120622240	134	10	13000	0.1629	0.4353	NOTCH2
ENSG00000163386	1	145279772	145380303	3	1	13000	0.55322	0.29006	NBPF10
ENSG00000168509	1	145403095	145427545	26	7	13000	0.3318	0.37002	HFE2
ENSG00000117289	1	145428469	145452635	25	5	13000	-1.408	0.92043	TXNIP
ENSG00000121851	1	145446236	145480388	26	9	13000	-1.444	0.92563	POLR3GL
ENSG00000181039	1	145460508	145485646	22	11	13000	-1.3327	0.90868	ANKRD34A
ENSG00000152022	1	145467085	145511669	36	12	13000	-1.3604	0.91315	LIX1L
ENSG00000131795	1	145497598	145523536	19	6	13000	-0.79948	0.788	RBM8A
ENSG00000131779	1	145506252	145533730	17	6	13000	-1.1562	0.87621	PEX11B
ENSG00000143127	1	145514891	145553868	36	8	13000	0.48826	0.31268	ITGA10
ENSG00000198483	1	145539230	145578526	79	10	13000	-0.21382	0.58466	ANKRD35
ENSG00000131788	1	145565233	145596546	45	7	13000	-0.46038	0.67738	PIAS3
ENSG00000186364	1	145576115	145599439	24	7	13000	-0.3996	0.65528	NUDT17
ENSG00000186141	1	145582605	145621025	37	7	13000	-0.59935	0.72553	POLR3C
ENSG00000121848	1	145601036	145706218	133	9	13000	-0.47879	0.68395	RNF115
ENSG00000117281	1	145685798	145725614	46	6	13000	-0.48847	0.68739	CD160
ENSG00000174827	1	145716918	145774074	31	9	13000	0.32838	0.37131	PDZK1
ENSG00000186275	1	146363546	146477744	3	2	13000	-1.2704	0.89803	NBPF12
ENSG00000131791	1	146616685	146654129	140	11	13000	1.1477	0.12554	PRKAB2
ENSG00000131781	1	146636930	146724700	459	23	13000	0.63269	0.26347	FMO5
ENSG00000131778	1	146704291	146777443	337	20	13000	0.8283	0.20375	CHD1L
ENSG00000116128	1	147003182	147108017	326	53	13000	-0.59654	0.72459	BCL9
ENSG00000162836	1	147091453	147152618	185	25	13000	1.0598	0.14461	ACP6
ENSG00000143140	1	147218332	147255484	142	19	13000	1.059	0.1448	GJA5
ENSG00000121634	1	147364946	147391393	76	15	13000	-0.85506	0.80374	GJA8
ENSG00000150337	1	149744227	149774074	3	1	13000	-0.27826	0.60959	FCGR1A
ENSG00000203814	1	149744245	149793928	26	2	13000	-0.39742	0.65447	HIST2H2BF
ENSG00000183598	1	149774826	149795236	22	2	13000	-0.33569	0.63145	HIST2H3D
ENSG00000183941	1	149794221	149821339	11	5	13000	-0.11065	0.54405	HIST2H4A
ENSG00000203811	1	149801110	149822765	11	5	13000	-0.11065	0.54405	HIST2H3C
ENSG00000183558	1	149803505	149824478	11	5	13000	-0.11065	0.54405	HIST2H2AA3
ENSG00000203812	1	149812643	149833191	11	5	13000	-0.11065	0.54405	HIST2H2AA4
ENSG00000203852	1	149814181	149835836	11	5	13000	-0.11065	0.54405	HIST2H3A
ENSG00000182217	1	149815607	149842714	8	3	13000	-0.33539	0.63133	HIST2H4B
ENSG00000184678	1	149846010	149868232	29	4	13000	-0.29349	0.61543	HIST2H2BE
ENSG00000184260	1	149848525	149868961	30	4	13000	-0.3139	0.6232	HIST2H2AC
ENSG00000184270	1	149849019	149869466	31	4	13000	-0.33692	0.63191	HIST2H2AB
ENSG00000178096	1	149849440	149882351	54	5	13000	-0.54822	0.70823	BOLA1
ENSG00000159164	1	149864870	149899434	58	5	13000	-0.3076	0.62081	SV2A
ENSG00000143368	1	149885209	149910236	41	4	13000	-0.53921	0.70513	SF3B4
ENSG00000014914	1	149890543	149918791	42	5	13000	-0.81242	0.79173	MTMR11
ENSG00000163113	1	149899705	149992625	113	10	13000	-1.0028	0.84202	OTUD7B
ENSG00000136631	1	150029369	150127505	132	7	13000	1.7038	0.044211	VPS45
ENSG00000023902	1	150111373	150146916	61	5	13000	1.7597	0.039233	PLEKHO1
ENSG00000143401	1	150180717	150218504	57	6	13000	2.1036	0.017707	ANP32E
ENSG00000118298	1	150219554	150247478	32	6	13000	1.3028	0.096328	CA14
ENSG00000117362	1	150227804	150251980	28	8	13000	1.7139	0.043271	APH1A
ENSG00000118292	1	150230600	150263327	44	9	13000	1.7626	0.038984	C1orf54
ENSG00000159208	1	150244953	150269505	49	7	13000	1.9247	0.027133	C1orf51
ENSG00000187145	1	150256289	150291414	104	10	13000	2.0245	0.021462	MRPS21
ENSG00000117360	1	150283925	150335671	140	14	13000	2.1258	0.016762	PRPF3
ENSG00000163125	1	150325567	150459042	391	16	13000	2.1128	0.017308	RPRD2
ENSG00000143374	1	150449887	150490078	117	11	13000	1.9123	0.027921	TARS2
ENSG00000143369	1	150470538	150496265	58	9	13000	1.829	0.033702	ECM1
ENSG00000143382	1	150511884	150543413	57	19	13000	1.1388	0.12739	ADAMTSL4
ENSG00000203804	1	150523480	150543969	38	12	13000	0.65325	0.2568	ADAMTSL4-AS1
ENSG00000143384	1	150537032	150562066	62	13	13000	0.25279	0.40022	MCL1
ENSG00000143420	1	150563327	150612088	106	14	13000	0.31689	0.37566	ENSA
ENSG00000143457	1	150608701	150679630	192	12	13000	0.010488	0.49582	GOLPH3L
ENSG00000143452	1	150660536	150703364	112	7	13000	-0.019146	0.50764	HORMAD1
ENSG00000163131	1	150692672	150748433	111	12	13000	0.21089	0.41648	CTSS
ENSG00000143387	1	150758684	150790799	46	9	13000	0.32382	0.37304	CTSK
ENSG00000143437	1	150772181	150859244	127	15	13000	0.8556	0.19611	ARNT
ENSG00000143379	1	150888739	150947213	124	15	13000	0.99248	0.16048	SETDB1
ENSG00000143418	1	150923059	150957479	73	11	13000	1.101	0.13544	CERS2
ENSG00000143412	1	150944493	150978110	79	15	13000	0.68605	0.24634	ANXA9
ENSG00000143409	1	150959025	150990851	79	15	13000	0.60031	0.27415	FAM63A
ENSG00000143363	1	150970896	151018189	123	27	13000	1.2992	0.096932	PRUNE
ENSG00000163141	1	150999046	151030076	67	16	13000	0.96373	0.16759	BNIPL
ENSG00000143443	1	151010216	151034462	43	12	13000	1.2874	0.098979	C1orf56
ENSG00000197622	1	151013447	151052801	82	15	13000	1.1962	0.11581	CDC42SE1
ENSG00000213190	1	151020234	151050970	58	12	13000	1.3002	0.096761	MLLT11
ENSG00000143458	1	151033054	151108018	169	20	13000	1.4887	0.068287	GABPB2
ENSG00000143434	1	151094161	151129104	71	15	13000	1.9622	0.024871	SEMA6C
ENSG00000163154	1	151119105	151142225	30	12	13000	2.543	0.005496	TNFAIP8L2
ENSG00000163156	1	151119140	151152773	40	17	13000	2.2908	0.010988	SCNM1
ENSG00000163155	1	151122224	151148424	33	15	13000	2.2426	0.012462	LYSMD1
ENSG00000163157	1	151132462	151158760	23	11	13000	1.7139	0.043275	TMOD4
ENSG00000163159	1	151132463	151177797	45	12	13000	1.2676	0.10247	VPS72
ENSG00000143398	1	151160425	151232012	99	12	13000	0.78868	0.21515	PIP5K1A
ENSG00000159352	1	151217179	151249955	42	7	13000	0.88226	0.18882	PSMD4
ENSG00000143373	1	151244094	151274656	27	6	13000	0.53836	0.29516	ZNF687
ENSG00000143393	1	151254273	151310191	52	10	13000	-0.33437	0.63095	PI4KB
ENSG00000143390	1	151303116	151329833	39	8	13000	-0.59975	0.72566	RFX5
ENSG00000143416	1	151326778	151355209	65	16	13000	0.020611	0.49178	SELENBP1
ENSG00000159377	1	151362010	151384420	28	5	13000	-0.89341	0.81418	PSMB4
ENSG00000143442	1	151365200	151441941	94	5	13000	-0.72124	0.76462	POGZ
ENSG00000143375	1	151472986	151521168	82	14	13000	-0.0013534	0.50054	CGN
ENSG00000143367	1	151502781	151566059	125	18	13000	1.2732	0.10147	TUFT1
ENSG00000143376	1	151574541	151681567	159	19	13000	1.7788	0.037637	SNX27
ENSG00000159409	1	151664880	151699290	56	9	13000	2.1628	0.015277	CELF3
ENSG00000178796	1	151672909	151712281	80	13	13000	2.1953	0.01407	RIIAD1
ENSG00000143436	1	151722119	151746040	61	8	13000	1.3435	0.089553	MRPL9
ENSG00000143450	1	151725445	151753808	77	8	13000	1.2298	0.10938	OAZ3
ENSG00000182134	1	151732583	151773892	109	9	13000	1.8549	0.031802	TDRKH
ENSG00000213171	1	151762740	151788630	48	8	13000	2.1258	0.016762	LINGO4
ENSG00000143365	1	151768547	151814348	96	20	13000	2.0477	0.020293	RORC
ENSG00000225556	1	151800295	151823033	57	12	13000	0.93778	0.17418	C2CD4D
ENSG00000196407	1	151809739	151836173	67	12	13000	-0.37071	0.64457	THEM5
ENSG00000159445	1	151836060	151892284	122	10	13000	0.022401	0.49106	THEM4
ENSG00000197747	1	151945391	151976866	98	9	13000	0.69858	0.24241	S100A10
ENSG00000163191	1	151994982	152030383	56	11	13000	0.8723	0.19152	S100A11
ENSG00000182898	1	152046620	152071540	19	11	13000	1.7109	0.043551	TCHHL1
ENSG00000159450	1	152068793	152096556	18	6	13000	0.55494	0.28947	TCHH
ENSG00000215853	1	152116071	152141704	32	7	13000	1.0711	0.14207	RPTN
ENSG00000197915	1	152174558	152206669	104	7	13000	-0.41774	0.66193	HRNR
ENSG00000143631	1	152264651	152307679	117	7	13000	-0.68074	0.75198	FLG
ENSG00000143520	1	152311211	152342482	46	6	13000	-0.82838	0.79627	FLG2
ENSG00000143536	1	152371719	152396739	45	6	13000	-1.2216	0.88907	CRNN
ENSG00000186207	1	152473320	152494653	60	7	13000	0.84351	0.19947	LCE5A
ENSG00000169509	1	152476978	152498486	60	6	13000	0.89423	0.1856	CRCT1
ENSG00000185966	1	152528130	152549248	53	9	13000	1.3115	0.094839	LCE3E
ENSG00000163202	1	152541857	152562980	25	6	13000	0.79107	0.21445	LCE3D
ENSG00000244057	1	152563138	152583562	2	1	13000	-0.9479	0.82841	LCE3C
ENSG00000187238	1	152576287	152596574	53	5	13000	0.11351	0.45481	LCE3B
ENSG00000185962	1	152585310	152605579	93	6	13000	0.71057	0.23867	LCE3A
ENSG00000187223	1	152625872	152647135	30	5	13000	-0.031473	0.51255	LCE2D
ENSG00000187180	1	152637771	152659050	40	6	13000	-0.022831	0.50911	LCE2C
ENSG00000159455	1	152637771	152669877	91	8	13000	0.077125	0.46926	LCE2B
ENSG00000187173	1	152660840	152681918	69	7	13000	0.2846	0.38798	LCE2A
ENSG00000187170	1	152670636	152691967	48	6	13000	-0.012171	0.50486	LCE4A
ENSG00000198854	1	152681998	152702905	72	3	13000	-0.68853	0.75444	C1orf68
ENSG00000203786	1	152720506	152744529	56	5	13000	-0.44258	0.67096	KPRP
ENSG00000240386	1	152738848	152759445	59	7	13000	-0.27764	0.60936	LCE1F
ENSG00000186226	1	152748690	152770902	75	10	13000	0.12898	0.44868	LCE1E
ENSG00000172155	1	152759227	152780657	75	10	13000	0.51509	0.30324	LCE1D
ENSG00000197084	1	152767311	152789107	63	10	13000	0.59586	0.27563	LCE1C
ENSG00000196734	1	152774447	152795585	45	11	13000	0.48702	0.31312	LCE1B
ENSG00000186844	1	152789949	152810573	20	7	13000	0.018432	0.49265	LCE1A
ENSG00000235942	1	152805344	152826459	18	8	13000	0.023884	0.49047	LCE6A
ENSG00000163206	1	152840793	152867523	26	8	13000	2.3743	0.0087922	SMCP
ENSG00000163207	1	152871021	152894362	46	7	13000	2.1821	0.014551	IVL
ENSG00000184148	1	152933142	152955050	34	6	13000	0.3992	0.34487	SPRR4
ENSG00000169474	1	152946557	152968289	66	3	13000	1.4437	0.074411	SPRR1A
ENSG00000163209	1	152964223	152986332	133	4	13000	1.5519	0.060338	SPRR3
ENSG00000169469	1	152993678	153015376	111	3	13000	1.4224	0.07746	SPRR1B
ENSG00000163216	1	153002201	153024407	116	3	13000	1.4072	0.079685	SPRR2D
ENSG00000241794	1	153018589	153040013	64	7	13000	1.4932	0.067695	SPRR2A
ENSG00000196805	1	153032700	153123927	257	20	13000	0.78401	0.21652	SPRR2B
ENSG00000203785	1	153055611	153088660	102	18	13000	0.49215	0.31131	SPRR2E
ENSG00000244094	1	153074590	153095991	52	11	13000	-0.014362	0.50573	SPRR2F
ENSG00000159516	1	153112058	153133345	42	5	13000	-0.35976	0.64049	SPRR2G
ENSG00000203784	1	153165919	153187596	65	13	13000	-0.66352	0.7465	LELP1
ENSG00000203783	1	153180060	153201793	76	6	13000	-0.68446	0.75316	PRR9
ENSG00000203782	1	153222176	153244598	65	9	13000	-0.76505	0.77788	LOR
ENSG00000159527	1	153260338	153293194	95	12	13000	0.00068517	0.49973	PGLYRP3
ENSG00000163218	1	153292596	153331316	178	12	13000	0.6304	0.26422	PGLYRP4
ENSG00000163220	1	153320330	153343503	85	9	13000	0.63652	0.26222	S100A9
ENSG00000163221	1	153336184	153358125	46	4	13000	-0.69553	0.75664	S100A12
ENSG00000143546	1	153352508	153373664	54	2	13000	-0.6312	0.73605	S100A8
ENSG00000184330	1	153379000	153405701	48	7	13000	-0.8505	0.80248	S100A7A
ENSG00000197364	1	153399534	153422425	44	7	13000	0.14469	0.44248	S100A7L2
ENSG00000143556	1	153420220	153443177	44	6	13000	0.17345	0.43115	S100A7
ENSG00000197956	1	153497075	153518720	39	4	13000	-0.78068	0.78251	S100A6
ENSG00000196420	1	153499623	153524241	60	5	13000	-0.47011	0.68086	S100A5
ENSG00000196154	1	153506089	153532612	60	5	13000	-0.17222	0.56837	S100A4
ENSG00000188015	1	153509805	153531848	53	4	13000	-0.070752	0.5282	S100A3
ENSG00000196754	1	153523584	153550366	44	5	13000	0.04454	0.48224	S100A2
ENSG00000188643	1	153569362	153595621	46	8	13000	-0.11768	0.54684	S100A16
ENSG00000189334	1	153576731	153599462	44	6	13000	-0.238	0.59406	S100A14
ENSG00000189171	1	153581263	153616568	77	7	13000	-0.36655	0.64302	S100A13
ENSG00000160678	1	153590402	153614513	53	6	13000	-0.36602	0.64283	S100A1
ENSG00000160679	1	153596525	153628782	61	6	13000	-0.54896	0.70848	CHTOP
ENSG00000143553	1	153621130	153644306	32	5	13000	-1.0136	0.84461	SNAPIN
ENSG00000143621	1	153624512	153653524	44	8	13000	-1.2724	0.89838	ILF2
ENSG00000169418	1	153641113	153676468	57	12	13000	-1.066	0.85679	NPR1
ENSG00000143624	1	153690543	153756555	108	15	13000	-1.1574	0.87644	INTS3
ENSG00000143554	1	153736830	153762633	41	11	13000	-0.99099	0.83915	SLC27A3
ENSG00000143614	1	153767201	153905451	237	18	13000	0.057597	0.47703	GATAD2B
ENSG00000198837	1	153891977	153929172	53	7	13000	-0.10601	0.54221	DENND4B
ENSG00000160741	1	153910145	153941101	38	9	13000	-0.016191	0.50646	CRTC2
ENSG00000143570	1	153921575	153950188	35	7	13000	-0.23605	0.5933	SLC39A1
ENSG00000143578	1	153930010	153956839	35	7	13000	-0.28437	0.61194	CREB3L4
ENSG00000143543	1	153936745	153960164	26	5	13000	-0.30626	0.6203	JTB
ENSG00000143545	1	153944127	153968834	27	10	13000	-0.391	0.6521	RAB13
ENSG00000177954	1	153953235	153974626	22	11	13000	0.18937	0.4249	RPS27
ENSG00000143552	1	153955161	154137592	243	20	13000	0.028028	0.48882	NUP210L
ENSG00000143549	1	154117784	154177124	75	12	13000	0.33037	0.37056	TPM3
ENSG00000163263	1	154161848	154188809	25	7	13000	0.57234	0.28354	C1orf189
ENSG00000143612	1	154169182	154203104	30	7	13000	0.36635	0.35705	C1orf43
ENSG00000143569	1	154182655	154253986	100	13	13000	0.094466	0.46237	UBAP2L
ENSG00000143575	1	154234987	154258351	30	6	13000	-0.63748	0.73809	HAX1
ENSG00000143595	1	154283566	154307801	72	11	13000	-0.98215	0.83699	AQP10
ENSG00000143515	1	154288029	154333783	125	16	13000	-1.7846	0.96284	ATP8B2
ENSG00000160712	1	154367669	154451926	195	24	13000	0.18094	0.42821	IL6R
ENSG00000169291	1	154432248	154484589	96	12	13000	0.28517	0.38776	SHE
ENSG00000163239	1	154464695	154530623	179	10	13000	0.5283	0.29865	TDRD10
ENSG00000160714	1	154511053	154541504	63	10	13000	0.17602	0.43014	UBE2Q1
ENSG00000160716	1	154530257	154562502	56	13	13000	-1.759	0.96071	CHRNB2
ENSG00000160710	1	154544538	154610475	126	12	13000	-1.4984	0.93298	ADAR
ENSG00000143603	1	154659931	154852756	554	89	13000	-0.71184	0.76172	KCNN3
ENSG00000163344	1	154887210	154919467	67	9	13000	-0.19802	0.57848	PMVK
ENSG00000163346	1	154906552	154938599	51	10	13000	-0.23624	0.59338	PBXIP1
ENSG00000163348	1	154919502	154946329	22	7	13000	-0.17753	0.57045	PYGO2
ENSG00000160691	1	154924774	154956871	27	6	13000	-0.30966	0.62159	SHC1
ENSG00000173207	1	154937129	154961725	27	4	13000	-0.16638	0.56607	CKS1B
ENSG00000160688	1	154945814	154975587	35	6	13000	0.71218	0.23818	FLAD1
ENSG00000163352	1	154956062	154976791	28	4	13000	0.95708	0.16926	LENEP
ENSG00000160685	1	154965127	155000998	50	14	13000	0.46649	0.32043	ZBTB7B
ENSG00000163354	1	154980996	155016257	56	11	13000	0.41468	0.33919	DCST2
ENSG00000163357	1	154996300	155033406	59	14	13000	1.3176	0.093827	DCST1
ENSG00000143537	1	155013042	155045252	45	14	13000	2.351	0.0093618	ADAM15
ENSG00000243364	1	155026207	155052029	38	11	13000	2.1779	0.014708	EFNA4
ENSG00000251246	1	155026224	155069283	73	18	13000	1.7934	0.036453	EFNA3
ENSG00000143590	1	155026224	155070014	73	18	13000	1.7934	0.036453	EFNA3
ENSG00000169242	1	155089936	155117333	49	9	13000	0.18036	0.42843	EFNA1
ENSG00000169241	1	155097820	155121329	31	10	13000	-0.10394	0.54139	SLC50A1
ENSG00000179085	1	155102367	155123071	29	8	13000	-0.12872	0.55121	DPM3
ENSG00000163463	1	155131884	155155951	42	8	13000	0.55987	0.28778	KRTCAP2
ENSG00000163462	1	155135873	155167447	45	10	13000	0.52037	0.3014	TRIM46
ENSG00000185499	1	155148300	155172707	34	9	13000	-0.20198	0.58003	MUC1
ENSG00000169231	1	155155379	155188842	44	10	13000	-0.043371	0.5173	THBS3
ENSG00000173171	1	155168490	155193615	30	7	13000	-0.2289	0.59053	MTX1
ENSG00000177628	1	155194243	155224490	60	6	13000	-1.0311	0.84876	GBA
ENSG00000160767	1	155206996	155235274	47	4	13000	-0.93639	0.82546	FAM189B
ENSG00000116521	1	155215770	155242221	41	3	13000	-0.27192	0.60716	SCAMP3
ENSG00000176444	1	155222659	155258282	51	4	13000	-0.44395	0.67146	CLK2
ENSG00000143630	1	155237374	155269639	48	4	13000	-0.83243	0.79742	HCN3
ENSG00000143627	1	155249630	155281225	44	4	13000	-0.98488	0.83766	PKLR
ENSG00000160752	1	155268539	155300457	26	4	13000	-0.50268	0.6924	FDPS
ENSG00000160753	1	155280687	155310905	23	7	13000	-0.43735	0.66907	RUSC1
ENSG00000116539	1	155295059	155542598	186	22	13000	-0.13483	0.55362	ASH1L
ENSG00000125459	1	155569979	155728153	154	19	13000	1.1964	0.11576	MSTO1
ENSG00000163374	1	155619237	155668791	44	9	13000	-0.51662	0.69729	YY1AP1
ENSG00000132676	1	155647751	155718801	77	11	13000	1.8472	0.032356	DAP3
ENSG00000116580	1	155709508	155839191	174	12	13000	2.088	0.018399	GON4L
ENSG00000132718	1	155819300	155864990	67	12	13000	1.9608	0.024952	SYT11
ENSG00000143622	1	155857599	155891195	56	8	13000	0.35411	0.36163	RIT1
ENSG00000132680	1	155872834	155914191	58	7	13000	0.39632	0.34593	KIAA0907
ENSG00000173080	1	155901480	155922625	24	5	13000	0.7936	0.21371	RXFP4
ENSG00000116584	1	155906630	155986861	111	14	13000	-0.33603	0.63158	ARHGEF2
ENSG00000163479	1	155968839	156000750	59	11	13000	-1.0568	0.8547	SSR2
ENSG00000160803	1	155995092	156033585	57	16	13000	-0.53363	0.7032	UBQLN4
ENSG00000116586	1	156014543	156038301	29	13	13000	0.30772	0.37915	LAMTOR2
ENSG00000132698	1	156020951	156050295	36	13	13000	-0.15229	0.56052	RAB25
ENSG00000254726	1	156031804	156061789	40	12	13000	0.05892	0.47651	MEX3A
ENSG00000160789	1	156042364	156119880	182	17	13000	-0.37795	0.64727	LMNA
ENSG00000196189	1	156107157	156157543	103	20	13000	0.58619	0.27887	SEMA4A
ENSG00000160785	1	156153880	156192587	92	8	13000	-0.039071	0.51558	SLC25A44
ENSG00000260238	1	156172773	156223123	115	14	13000	0.80596	0.21013	PMF1-BGLAP
ENSG00000160783	1	156172784	156222874	113	13	13000	0.77528	0.21909	PMF1
ENSG00000242252	1	156201753	156223112	44	13	13000	1.5781	0.05727	BGLAP
ENSG00000160781	1	156203206	156227881	50	14	13000	1.5147	0.06492	PAQR6
ENSG00000198952	1	156209015	156262620	116	11	13000	0.63355	0.26319	SMG5
ENSG00000163472	1	156242726	156272976	66	7	13000	0.22867	0.40956	TMEM79
ENSG00000198715	1	156249880	156275463	54	7	13000	0.30096	0.38172	C1orf85
ENSG00000189030	1	156258415	156279428	46	7	13000	0.36215	0.35862	VHLL
ENSG00000163468	1	156268759	156347664	168	17	13000	-0.25173	0.59937	CCT3
ENSG00000163467	1	156297105	156326786	50	9	13000	-0.13845	0.55506	TSACC
ENSG00000132677	1	156329003	156365011	84	19	13000	0.072055	0.47128	RHBG
ENSG00000125462	1	156364042	156410493	60	19	13000	-0.2727	0.60746	C1orf61
ENSG00000116604	1	156423519	156480620	94	13	13000	-1.6306	0.94851	MEF2D
ENSG00000183856	1	156485197	156552396	155	18	13000	0.73687	0.2306	IQGAP3
ENSG00000187862	1	156539519	156566562	93	8	13000	1.0622	0.14407	TTC24
ENSG00000163382	1	156551554	156574091	94	6	13000	0.52228	0.30074	APOA1BP
ENSG00000160818	1	156554279	156581288	102	7	13000	0.66282	0.25372	GPATCH4
ENSG00000132702	1	156579086	156605517	44	7	13000	1.9993	0.022788	HAPLN2
ENSG00000132692	1	156601182	156639324	65	18	13000	1.9158	0.027693	BCAN
ENSG00000132688	1	156628555	156657189	62	9	13000	1.5474	0.060881	NES
ENSG00000143320	1	156659398	156685608	66	22	13000	0.99505	0.15985	CRABP2
ENSG00000143319	1	156681683	156708591	52	14	13000	0.66503	0.25302	ISG20L2
ENSG00000143303	1	156688234	156716752	45	11	13000	0.3356	0.36859	RRNAD1
ENSG00000143314	1	156697095	156721382	39	9	13000	0.41576	0.33879	MRPL24
ENSG00000143321	1	156701899	156746717	92	17	13000	0.084527	0.46632	HDGF
ENSG00000143294	1	156710402	156780607	174	21	13000	0.16948	0.43271	PRCC
ENSG00000027869	1	156766035	156796654	69	11	13000	-1.035	0.84967	SH2D2A
ENSG00000198400	1	156775432	156861642	186	34	13000	-1.2314	0.89091	NTRK1
ENSG00000027644	1	156799855	156838810	78	19	13000	-1.6823	0.95375	INSRR
ENSG00000187800	1	156853490	156896226	123	14	13000	-0.15458	0.56142	PEAR1
ENSG00000160838	1	156880442	156912886	83	10	13000	0.40271	0.34358	LRRC71
ENSG00000132694	1	156894632	157025162	285	16	13000	0.52801	0.29875	ARHGEF11
ENSG00000253831	1	157051836	157079600	112	15	13000	0.44137	0.32947	ETV3L
ENSG00000117036	1	157080983	157118266	59	14	13000	-0.2743	0.60807	ETV3
ENSG00000143297	1	157473167	157532310	156	18	13000	-0.58543	0.72087	FCRL5
ENSG00000163518	1	157533539	157577870	153	15	13000	-1.1675	0.87849	FCRL4
ENSG00000160856	1	157634111	157680647	117	14	13000	-0.42582	0.66488	FCRL3
ENSG00000132704	1	157705523	157756922	97	19	13000	-1.1761	0.88022	FCRL2
ENSG00000163534	1	157754193	157799895	94	11	13000	-0.9923	0.83947	FCRL1
ENSG00000073754	1	157790704	157878046	262	20	13000	0.28274	0.38869	CD5L
ENSG00000183853	1	157953063	158080052	411	67	13000	-0.97034	0.83406	KIRREL
ENSG00000158473	1	158139737	158164686	88	8	13000	0.65042	0.25771	CD1D
ENSG00000158477	1	158213927	158238059	60	14	13000	1.0329	0.15081	CD1A
ENSG00000158481	1	158249576	158273420	33	11	13000	0.84196	0.1999	CD1C
ENSG00000158485	1	158287741	158311321	50	10	13000	1.7763	0.037838	CD1B
ENSG00000158488	1	158313254	158337343	89	12	13000	0.74786	0.22727	CD1E
ENSG00000186306	1	158358312	158379256	117	21	13000	0.26347	0.3961	OR10T2
ENSG00000180708	1	158379718	158400656	78	8	13000	0.0082714	0.4967	OR10K2
ENSG00000173285	1	158425272	158446344	78	10	13000	-0.56185	0.71289	OR10K1
ENSG00000198965	1	158439668	158460675	84	9	13000	-1.1689	0.87878	OR10R2
ENSG00000197532	1	158506918	158527895	73	9	13000	-0.69162	0.75541	OR6Y1
ENSG00000186440	1	158522441	158543394	63	8	13000	-0.18402	0.573	OR6P1
ENSG00000186400	1	158538709	158559689	63	12	13000	-0.23177	0.59164	OR10X1
ENSG00000198967	1	158566229	158587170	62	8	13000	-0.73628	0.76922	OR10Z1
ENSG00000163554	1	158570496	158666488	227	25	13000	-0.8312	0.79707	SPTA1
ENSG00000196171	1	158659369	158680486	43	8	13000	-0.1915	0.57593	OR6K2
ENSG00000203757	1	158676958	158697953	52	6	13000	0.50623	0.30635	OR6K3
ENSG00000180433	1	158714510	158735681	88	12	13000	0.79404	0.21359	OR6K6
ENSG00000197403	1	158725466	158746492	104	16	13000	1.1832	0.11837	OR6N1
ENSG00000188340	1	158736472	158757425	90	22	13000	1.4576	0.072475	OR6N2
ENSG00000163563	1	158791107	158829296	94	14	13000	-0.99568	0.8403	MNDA
ENSG00000163564	1	158890586	158956844	202	31	13000	0.73241	0.23196	PYHIN1
ENSG00000163565	1	158959758	159034945	295	20	13000	1.4575	0.072485	IFI16
ENSG00000163568	1	159022274	159126886	189	26	13000	0.55032	0.29105	AIM2
ENSG00000162706	1	159131399	159183103	120	26	13000	-3.0102	0.99869	CADM3
ENSG00000213088	1	159163097	159186290	82	21	13000	-2.7358	0.99689	DARC
ENSG00000179639	1	159249504	159288014	106	17	13000	1.2269	0.10994	FCER1A
ENSG00000196266	1	159273460	159294449	50	10	13000	0.72881	0.23306	OR10J3
ENSG00000196184	1	159399512	159420600	79	16	13000	0.028165	0.48877	OR10J1
ENSG00000184155	1	159494793	159515842	65	9	13000	-0.50861	0.69449	OR10J5
ENSG00000132703	1	159547615	159568655	89	15	13000	-1.1014	0.86465	APCS
ENSG00000132693	1	159672079	159694379	47	8	13000	0.89568	0.18521	CRP
ENSG00000158716	1	159740722	159762333	64	13	13000	1.0319	0.15107	DUSP23
ENSG00000181036	1	159760301	159796041	118	12	13000	2.6007	0.0046523	FCRL6
ENSG00000158714	1	159786540	159817039	86	18	13000	1.7865	0.037006	SLAMF8
ENSG00000188004	1	159794264	159835137	125	30	13000	1.0342	0.15053	C1orf204
ENSG00000243284	1	159814106	159842447	98	19	13000	-0.091789	0.53657	VSIG8
ENSG00000213085	1	159832154	159879953	132	15	13000	-0.36977	0.64422	CCDC19
ENSG00000158710	1	159877897	159905522	67	20	13000	-0.79654	0.78714	TAGLN2
ENSG00000085552	1	159886829	159925386	110	27	13000	-1.5983	0.94501	IGSF9
ENSG00000162723	1	159911282	159934044	79	15	13000	-1.4343	0.92426	SLAMF9
ENSG00000143315	1	159987462	160011783	59	7	13000	0.39278	0.34724	PIGM
ENSG00000177807	1	159997257	160050038	105	18	13000	-0.59524	0.72416	KCNJ10
ENSG00000162728	1	160041360	160070353	67	10	13000	-0.49133	0.68841	KCNJ9
ENSG00000162729	1	160051130	160078733	64	11	13000	-0.44364	0.67135	IGSF8
ENSG00000018625	1	160075549	160123381	162	27	13000	-0.87823	0.81009	ATP1A2
ENSG00000132681	1	160111360	160166767	216	48	13000	0.71903	0.23606	ATP1A4
ENSG00000143318	1	160150285	160181676	69	21	13000	-0.76501	0.77787	CASQ1
ENSG00000162734	1	160165127	160195166	33	12	13000	-0.99144	0.83926	PEA15
ENSG00000132716	1	160175505	160264920	115	12	13000	-1.054	0.85406	DCAF8
ENSG00000258465	1	160177254	160264920	114	12	13000	-1.047	0.85244	DCAF8
ENSG00000162735	1	160236602	160266138	45	8	13000	-1.117	0.86799	PEX19
ENSG00000122218	1	160249063	160323190	118	17	13000	-1.1907	0.88311	COPA
ENSG00000162736	1	160303062	160338742	75	14	13000	-0.89335	0.81417	NCSTN
ENSG00000171786	1	160326857	160352638	64	13	13000	-0.13546	0.55388	NHLH1
ENSG00000162738	1	160360376	160408468	112	16	13000	0.34786	0.36397	VANGL2
ENSG00000162739	1	160444820	160503052	201	27	13000	0.47878	0.31605	SLAMF6
ENSG00000066294	1	160500885	160559306	217	21	13000	-0.51567	0.69696	CD84
ENSG00000117090	1	160567890	160627085	180	32	13000	0.087736	0.46504	SLAMF1
ENSG00000117091	1	160638536	160691641	220	37	13000	0.14926	0.44068	CD48
ENSG00000026751	1	160699037	160734611	62	11	13000	-0.27001	0.60642	SLAMF7
ENSG00000122224	1	160755864	160808051	129	12	13000	-0.48189	0.68506	LY9
ENSG00000122223	1	160789950	160842692	164	14	13000	-1.1802	0.88104	CD244
ENSG00000179914	1	160836329	160864960	106	5	13000	-0.63448	0.73712	ITLN1
ENSG00000158764	1	160904815	160934589	94	16	13000	-0.67531	0.75026	ITLN2
ENSG00000158769	1	160955001	161001138	129	12	13000	-0.45054	0.67384	F11R
ENSG00000215845	1	160997421	161018780	53	13	13000	-0.35813	0.63988	TSTD1
ENSG00000158773	1	160999041	161025767	65	13	13000	-0.80235	0.78882	USF1
ENSG00000186517	1	161006736	161049760	91	17	13000	-1.2021	0.88534	ARHGAP30
ENSG00000143217	1	161030785	161069389	78	21	13000	-1.1045	0.86532	PVRL4
ENSG00000162755	1	161058151	161080136	50	14	13000	-0.49801	0.69076	KLHDC9
ENSG00000143256	1	161060346	161097901	68	14	13000	-0.48958	0.68778	PFDN2
ENSG00000158793	1	161077876	161105235	42	8	13000	-0.46566	0.67927	NIT1
ENSG00000158796	1	161080764	161112478	40	7	13000	-0.54222	0.70617	DEDD
ENSG00000143222	1	161112566	161138646	50	13	13000	-0.13793	0.55485	UFC1
ENSG00000143258	1	161119240	161145513	44	11	13000	-0.18942	0.57512	USP21
ENSG00000143224	1	161126200	161157803	42	10	13000	-0.11559	0.54601	PPOX
ENSG00000158850	1	161131100	161157287	35	9	13000	-0.037667	0.51502	B4GALT3
ENSG00000158859	1	161144098	161178846	56	15	13000	0.81079	0.20874	ADAMTS4
ENSG00000158864	1	161156894	161194185	76	19	13000	0.95073	0.17087	NDUFS2
ENSG00000158869	1	161175024	161200489	57	16	13000	0.28616	0.38738	FCER1G
ENSG00000158874	1	161182082	161203421	54	14	13000	0.16809	0.43326	APOA2
ENSG00000158882	1	161185793	161210408	67	17	13000	0.27816	0.39044	TOMM40L
ENSG00000143257	1	161189456	161218092	86	14	13000	0.39875	0.34504	NR1I3
ENSG00000248485	1	161218517	161265240	178	23	13000	0.76262	0.22285	PCP4L1
ENSG00000158887	1	161264525	161289762	77	16	13000	0.35488	0.36134	MPZ
ENSG00000143252	1	161274047	161342984	314	11	13000	0.15494	0.43843	SDHC
ENSG00000188931	1	161324521	161347664	117	3	13000	0.035424	0.48587	C1orf192
ENSG00000143226	1	161465220	161503803	119	20	13000	1.0595	0.14468	FCGR2A
ENSG00000173110	1	161484036	161506681	67	13	13000	0.65858	0.25508	HSPA6
ENSG00000203747	1	161501549	161610917	211	26	13000	1.3858	0.082909	FCGR3A
ENSG00000072694	1	161541101	161658444	244	28	13000	1.7479	0.040244	FCGR2B
ENSG00000162747	1	161582986	161611753	103	9	13000	1.6376	0.050757	FCGR3B
ENSG00000132185	1	161666762	161694142	120	25	13000	0.74316	0.22869	FCRLA
ENSG00000162746	1	161681353	161707933	132	22	13000	0.48797	0.31279	FCRLB
ENSG00000081721	1	161709548	161737028	102	16	13000	-0.43288	0.66745	DUSP12
ENSG00000118217	1	161726084	161943860	661	21	13000	-0.55569	0.71079	ATF6
ENSG00000162745	1	161942982	162003644	181	37	13000	-1.1493	0.87478	OLFML2B
ENSG00000198929	1	162029564	162363321	1241	79	13000	0.2965	0.38343	NOS1AP
ENSG00000239887	1	162326698	162366600	135	31	13000	0.46662	0.32039	C1orf226
ENSG00000171722	1	162332993	162356660	90	26	13000	0.39528	0.34632	C1orf111
ENSG00000198574	1	162355056	162391928	119	14	13000	2.6212	0.0043806	SH2D1B
ENSG00000152332	1	162457041	162509419	131	8	13000	-0.56515	0.71402	UHMK1
ENSG00000117143	1	162521323	162579627	105	18	13000	-1.1084	0.86615	UAP1
ENSG00000162733	1	162591163	162767190	432	35	13000	-1.7088	0.95626	DDR2
ENSG00000132196	1	162750492	162792607	99	21	13000	-1.4978	0.9329	HSD17B7
ENSG00000185860	1	162784248	162848605	266	30	13000	0.80842	0.20942	C1orf110
ENSG00000117152	1	163028565	163056592	80	19	13000	-0.78019	0.78236	RGS4
ENSG00000143248	1	163070911	163301577	876	54	13000	2.1156	0.017191	RGS5
ENSG00000143228	1	163226366	163335554	479	31	13000	2.1074	0.01754	NUF2
ENSG00000185630	1	164514821	164878533	955	117	13000	-0.41346	0.66037	PBX1
ENSG00000162761	1	165161104	165335952	568	58	13000	0.2189	0.41336	LMX1A
ENSG00000143171	1	165360159	165424433	263	30	13000	2.1192	0.017035	RXRG
ENSG00000162763	1	165503244	165543198	174	17	13000	-0.60147	0.72624	LRRC52
ENSG00000143198	1	165590098	165641033	235	27	13000	1.3807	0.083688	MGST3
ENSG00000143149	1	165621453	165678100	266	23	13000	1.8608	0.031384	ALDH9A1
ENSG00000143183	1	165686032	165806992	206	30	13000	-0.94462	0.82757	TMCO1
ENSG00000143179	1	165786768	165890855	189	28	13000	-0.98784	0.83838	UCK2
ENSG00000188859	1	166016674	166146206	363	24	13000	0.60171	0.27368	FAM78B
ENSG00000143157	1	166798681	166835581	82	9	13000	-1.1692	0.87883	POGK
ENSG00000152382	1	166815747	166855564	92	11	13000	-0.78421	0.78354	TADA1
ENSG00000143195	1	166872443	166954719	152	20	13000	-0.40512	0.65731	ILDR2
ENSG00000143194	1	166948346	167001451	136	19	13000	-0.72998	0.7673	MAEL
ENSG00000143167	1	167012073	167069868	189	29	13000	-1.2971	0.9027	GPA33
ENSG00000198842	1	167053282	167108402	202	28	13000	-0.36103	0.64096	DUSP27
ENSG00000143190	1	167180066	167406582	413	29	13000	-1.0751	0.85883	POU2F1
ENSG00000198821	1	167389877	167497847	365	69	13000	0.35617	0.36086	CD247
ENSG00000143162	1	167488914	167533004	233	34	13000	0.89327	0.18586	CREG1
ENSG00000198771	1	167589330	167685486	337	52	13000	-1.5561	0.94016	RCSD1
ENSG00000197965	1	167680429	167771156	265	27	13000	-0.92977	0.82375	MPZL1
ENSG00000143199	1	167768625	167893453	413	54	13000	1.4176	0.078153	ADCY10
ENSG00000143158	1	167875967	167916278	61	7	13000	1.5326	0.062686	MPC2
ENSG00000143164	1	167895021	168055081	209	15	13000	1.531	0.062879	DCAF6
ENSG00000143147	1	168043997	168116821	141	18	13000	0.68045	0.24811	GPR161
ENSG00000143155	1	168138171	168179950	138	14	13000	0.27266	0.39256	TIPRL
ENSG00000213064	1	168185176	168232263	81	9	13000	1.6457	0.049909	SFT2D2
ENSG00000143178	1	168240278	168293664	131	23	13000	1.4695	0.070847	TBX19
ENSG00000143185	1	168500003	168523235	89	12	13000	2.2981	0.010777	XCL2
ENSG00000143184	1	168535711	168561315	90	11	13000	2.3291	0.0099279	XCL1
ENSG00000143196	1	168654697	168708502	234	33	13000	-1.1272	0.87018	DPT
ENSG00000143153	1	169064935	169111960	176	27	13000	-1.0611	0.85568	ATP1B1
ENSG00000143156	1	169091769	169347205	994	28	13000	0.080089	0.46808	NME7
ENSG00000117475	1	169327208	169375778	168	18	13000	-0.22761	0.59003	BLZF1
ENSG00000117477	1	169354108	169439907	251	26	13000	-0.20289	0.58039	CCDC181
ENSG00000117479	1	169423147	169465241	103	22	13000	0.24774	0.40217	SLC19A2
ENSG00000198734	1	169473404	169565826	376	31	13000	-0.073335	0.52923	F5
ENSG00000174175	1	169548087	169609431	176	29	13000	0.025926	0.48966	SELP
ENSG00000000460	1	169621245	169833221	980	31	13000	-0.22143	0.58762	C1orf112
ENSG00000188404	1	169649808	169690839	173	22	13000	-0.37623	0.64663	SELL
ENSG00000007908	1	169681781	169743846	379	16	13000	-0.28156	0.61086	SELE
ENSG00000171806	1	169751670	169774107	91	14	13000	-0.36976	0.64422	METTL18
ENSG00000000457	1	169808772	169873408	208	17	13000	-0.24795	0.59792	SCYL3
ENSG00000075945	1	169880467	170064349	540	13	13000	-0.025045	0.50999	KIFAP3
ENSG00000203740	1	170105142	170146931	144	20	13000	-0.27439	0.60811	METTL11B
ENSG00000120370	1	170491270	170532587	59	13	13000	-0.76028	0.77646	GORAB
ENSG00000116132	1	170621869	170718560	192	32	13000	1.4073	0.079665	PRRX1
ENSG00000117501	1	170894612	171043906	514	27	13000	-0.79872	0.78777	MROH9
ENSG00000007933	1	171050018	171096959	180	21	13000	2.3695	0.0089052	FMO3
ENSG00000117507	1	171096879	171140707	177	21	13000	2.7285	0.0031814	FMO6P
ENSG00000094963	1	171144347	171191822	223	20	13000	3.2941	0.00049374	FMO2
ENSG00000010932	1	171207638	171265117	163	26	13000	2.4059	0.0080659	FMO1
ENSG00000076258	1	171273347	171321223	94	13	13000	-1.1075	0.86596	FMO4
ENSG00000117523	1	171444651	171572650	325	21	13000	0.65219	0.25714	PRRC2C
ENSG00000034971	1	171594557	171631823	142	21	13000	1.9776	0.023985	MYOC
ENSG00000117533	1	171659300	171721387	206	14	13000	2.3742	0.0087932	VAMP4
ENSG00000010165	1	171740788	171793163	172	9	13000	0.25912	0.39777	METTL13
ENSG00000197959	1	171800621	172397606	1453	76	13000	0.23125	0.40856	DNM3
ENSG00000135845	1	172329329	172423230	225	29	13000	1.8083	0.035277	PIGC
ENSG00000180999	1	172379828	172447971	199	24	13000	2.4951	0.0062967	C1orf105
ENSG00000094975	1	172491489	172590971	148	21	13000	0.098033	0.46095	SUCO
ENSG00000117560	1	172618154	172646014	60	10	13000	0.72215	0.2351	FASLG
ENSG00000120337	1	172999100	173030103	61	12	13000	0.98089	0.16332	TNFSF18
ENSG00000117586	1	173142873	173186452	114	16	13000	-0.018926	0.50755	TNFSF4
ENSG00000117592	1	173436405	173467946	59	10	13000	-1.5428	0.93856	PRDX6
ENSG00000162753	1	173459603	173582233	272	13	13000	-1.1014	0.86465	SLC9C2
ENSG00000183831	1	173568700	173649001	81	14	13000	-1.3606	0.91318	ANKRD45
ENSG00000076321	1	173674080	173765840	109	14	13000	-0.67031	0.74867	KLHL20
ENSG00000120334	1	173758688	173803858	46	8	13000	-0.31035	0.62185	CENPL
ENSG00000117593	1	173783641	173837684	69	11	13000	0.5281	0.29871	DARS2
ENSG00000185278	1	173827220	173882687	134	16	13000	0.56411	0.28634	ZBTB37
ENSG00000117601	1	173862947	173896516	79	10	13000	0.27927	0.39002	SERPINC1
ENSG00000135870	1	173890352	174001435	209	13	13000	-0.18473	0.57328	RC3H1
ENSG00000152061	1	174118548	174974445	1824	23	13000	0.6396	0.26122	RABGAP1L
ENSG00000203737	1	174407212	174428683	42	7	13000	0.61208	0.27024	GPR52
ENSG00000116161	1	174958300	174990851	50	11	13000	-0.19381	0.57684	CACYBP
ENSG00000120333	1	174969925	175002561	60	14	13000	-0.12094	0.54813	MRPS14
ENSG00000120332	1	175026994	175127202	384	34	13000	-0.68837	0.75439	TNN
ENSG00000235750	1	175116123	175172135	181	22	13000	-0.28385	0.61174	KIAA0040
ENSG00000116147	1	175274330	175722906	1296	112	13000	-1.2629	0.89669	TNR
ENSG00000143207	1	175903967	176186629	715	36	13000	0.52254	0.30065	RFWD2
ENSG00000116183	1	176422307	176824735	863	40	13000	1.5292	0.063101	PAPPA2
ENSG00000152092	1	176816438	177144109	771	54	13000	1.7831	0.037282	ASTN1
ENSG00000198797	1	177130633	177261558	254	28	13000	-0.93331	0.82467	BRINP2
ENSG00000120341	1	177883091	177963438	303	39	13000	1.2652	0.1029	SEC16B
ENSG00000075391	1	178052864	178458644	647	27	13000	-0.29092	0.61444	RASAL2
ENSG00000240021	1	178472212	178527734	152	14	13000	-1.2401	0.89253	TEX35
ENSG00000213057	1	178501887	178528024	99	9	13000	-1.0876	0.86161	C1orf220
ENSG00000116191	1	178684300	178899238	430	24	13000	-1.7624	0.961	RALGPS2
ENSG00000116194	1	178808840	178850187	69	12	13000	-1.7083	0.95621	ANGPTL1
ENSG00000116199	1	178984939	179055697	228	22	13000	1.2722	0.10165	FAM20B
ENSG00000186283	1	179040512	179077158	104	18	13000	1.0917	0.13748	TOR3A
ENSG00000143322	1	179058462	179208819	347	19	13000	0.26184	0.39672	ABL2
ENSG00000057252	1	179252925	179337815	370	23	13000	0.23509	0.40707	SOAT1
ENSG00000162779	1	179324855	179533870	1219	23	13000	-0.81672	0.79295	AXDND1
ENSG00000116218	1	179509674	179555087	169	20	13000	-0.018451	0.50736	NPHS2
ENSG00000162782	1	179550748	179670407	360	17	13000	0.54449	0.29305	TDRD5
ENSG00000143340	1	179702298	179795333	311	34	13000	-0.723	0.76516	FAM163A
ENSG00000169905	1	179799102	179856938	122	16	13000	0.01344	0.49464	TOR1AIP2
ENSG00000258664	1	179823916	179844311	33	9	13000	-0.49075	0.6882	IFRG15
ENSG00000143337	1	179841177	179904135	159	17	13000	-0.16278	0.56466	TOR1AIP1
ENSG00000135837	1	179913873	180094015	430	19	13000	-0.04555	0.51817	CEP350
ENSG00000116260	1	180113969	180183165	249	26	13000	-0.37405	0.64582	QSOX1
ENSG00000121454	1	180189421	180259380	259	44	13000	-0.88422	0.81171	LHX4
ENSG00000135847	1	180234515	180482089	643	23	13000	0.11135	0.45567	ACBD6
ENSG00000143324	1	180591140	180869387	547	30	13000	-0.47614	0.68301	XPR1
ENSG00000135835	1	180872290	180930750	159	38	13000	0.23921	0.40547	KIAA1614
ENSG00000135823	1	180931861	181002047	140	21	13000	-0.48305	0.68547	STX6
ENSG00000153029	1	180993067	181041074	168	27	13000	-0.14728	0.55854	MR1
ENSG00000162783	1	181047638	181069977	52	11	13000	0.75106	0.22631	IER5
ENSG00000198216	1	181372238	181787219	1089	87	13000	-0.73549	0.76898	CACNA1E
ENSG00000179930	1	182013705	182040847	72	8	13000	-0.3467	0.63559	ZNF648
ENSG00000135821	1	182340839	182371341	105	12	13000	0.65017	0.25779	GLUL
ENSG00000203730	1	182357252	182379751	75	11	13000	0.16363	0.43501	TEDDM1
ENSG00000121446	1	182409256	182539734	407	22	13000	-0.73069	0.76752	RGSL1
ENSG00000135828	1	182532769	182568391	89	20	13000	0.1654	0.43432	RNASEL
ENSG00000143333	1	182557758	182583543	53	12	13000	-0.30674	0.62048	RGS16
ENSG00000135824	1	182605239	182663711	146	20	13000	-0.39311	0.65288	RGS8
ENSG00000135838	1	182748428	182809519	93	13	13000	0.46751	0.32007	NPL
ENSG00000135829	1	182798504	182866886	86	9	13000	0.22493	0.41101	DHX9
ENSG00000157060	1	182859000	182932660	104	15	13000	-0.39488	0.65353	SHCBP1L
ENSG00000135862	1	182982595	183124727	480	9	13000	0.79789	0.21247	LAMC1
ENSG00000058085	1	183145373	183224035	264	18	13000	-0.029583	0.5118	LAMC2
ENSG00000157064	1	183207372	183397737	486	31	13000	-0.27847	0.60967	NMNAT2
ENSG00000116698	1	183431351	183577381	249	35	13000	-1.8167	0.96537	SMG7
ENSG00000116701	1	183514698	183570011	140	22	13000	-1.9783	0.97605	NCF2
ENSG00000162704	1	183582401	183614892	183	7	13000	-0.86643	0.80687	ARPC5
ENSG00000143344	1	183595220	183907665	919	45	13000	-0.056524	0.52254	RGL1
ENSG00000173627	1	183605541	183632451	127	4	13000	-1.2783	0.89942	APOBEC4
ENSG00000198756	1	183888796	184016863	391	38	13000	-0.33008	0.62933	COLGALT2
ENSG00000198860	1	184010811	184053346	60	11	13000	0.45647	0.32403	TSEN15
ENSG00000116667	1	184346192	184608154	635	41	13000	0.10709	0.45736	C1orf21
ENSG00000116406	1	184649365	184734047	152	16	13000	0.18073	0.42829	EDEM3
ENSG00000135842	1	184749858	184953682	431	31	13000	-0.49305	0.68901	FAM129A
ENSG00000121481	1	185004496	185081740	81	16	13000	-1.0662	0.85683	RNF2
ENSG00000121486	1	185077220	185136204	90	8	13000	-0.86325	0.806	TRMT1L
ENSG00000116668	1	185116212	185270897	178	16	13000	0.079808	0.46819	SWT1
ENSG00000116679	1	185255520	185296461	43	9	13000	0.17661	0.42991	IVNS1ABP
ENSG00000143341	1	185693683	186170085	681	41	13000	-0.4978	0.69069	HMCN1
ENSG00000116690	1	186255405	186293694	69	11	13000	-0.48514	0.68621	PRG4
ENSG00000047410	1	186270784	186354825	190	17	13000	-1.1856	0.88211	TPR
ENSG00000157181	1	186334890	186400510	127	20	13000	-0.91197	0.81911	C1orf27
ENSG00000262180	1	186359704	186380587	39	10	13000	-0.5782	0.71843	OCLM
ENSG00000116703	1	186402698	186440254	59	8	13000	-0.27364	0.60782	PDC
ENSG00000073756	1	186630923	186659559	99	10	13000	0.52222	0.30076	PTGS2
ENSG00000116711	1	186788085	186968113	554	45	13000	-0.18662	0.57402	PLA2G4A
ENSG00000162670	1	190056792	190456759	766	34	13000	0.85607	0.19598	BRINP3
ENSG00000150681	1	192117587	192164945	75	12	13000	-1.5714	0.94196	RGS18
ENSG00000253148	1	192276122	192346415	165	18	13000	-0.32227	0.62638	RGS21
ENSG00000090104	1	192534857	192559161	83	13	13000	1.7106	0.043573	RGS1
ENSG00000127074	1	192595275	192639390	118	15	13000	-0.050823	0.52027	RGS13
ENSG00000116741	1	192768169	192791403	45	8	13000	0.81549	0.2074	RGS2
ENSG00000116750	1	192971380	193039237	70	13	13000	0.58519	0.27921	UCHL5
ENSG00000116747	1	193018552	193070907	73	12	13000	0.12698	0.44948	TROVE2
ENSG00000023572	1	193055598	193085244	59	8	13000	0.3285	0.37127	GLRX2
ENSG00000134371	1	193081147	193233031	283	19	13000	0.80116	0.21152	CDC73
ENSG00000162630	1	193138175	193165784	42	6	13000	1.1127	0.13292	B3GALT2
ENSG00000162687	1	196184909	196588355	674	20	13000	0.051557	0.47944	KCNT2
ENSG00000000971	1	196611008	196726634	248	19	13000	-0.12073	0.54805	CFH
ENSG00000116785	1	196733925	196773203	198	4	13000	1.046	0.14777	CFHR3
ENSG00000244414	1	196778887	196811319	131	6	13000	-0.36988	0.64426	CFHR1
ENSG00000080910	1	196778898	196938356	442	23	13000	-0.088744	0.53536	CFHR2
ENSG00000134365	1	196809371	196898102	240	21	13000	0.17195	0.43174	CFHR4
ENSG00000134389	1	196936667	196988804	100	14	13000	0.46483	0.32103	CFHR5
ENSG00000143278	1	196998321	197046397	103	11	13000	-0.31233	0.6226	F13B
ENSG00000066279	1	197043258	197125824	141	11	13000	-0.21832	0.58641	ASPM
ENSG00000177888	1	197112810	197179672	108	14	13000	-0.068243	0.5272	ZBTB41
ENSG00000134376	1	197160592	197457585	443	42	13000	-1.0053	0.84263	CRB1
ENSG00000213047	1	197463878	197754826	381	19	13000	-0.92841	0.8234	DENND1B
ENSG00000203724	1	197861777	197886497	49	16	13000	-1.0374	0.85022	C1orf53
ENSG00000143355	1	197871037	197914608	99	18	13000	-0.2195	0.58687	LHX9
ENSG00000151414	1	198116093	198301550	561	23	13000	-0.2757	0.60861	NEK7
ENSG00000151418	1	198482352	198520075	90	13	13000	-0.00036154	0.50014	ATP6V1G3
ENSG00000081237	1	198597801	198736545	378	29	13000	-0.018496	0.50738	PTPRC
ENSG00000116833	1	199986730	200156552	581	62	13000	-0.63258	0.7365	NR5A2
ENSG00000162702	1	200364068	200389184	44	10	13000	-0.44716	0.67262	ZNF281
ENSG00000118193	1	200510628	200599862	332	26	13000	-1.1254	0.86979	KIF14
ENSG00000118197	1	200583024	200649097	228	24	13000	-1.5233	0.93616	DDX59
ENSG00000118200	1	200698686	200839832	321	23	13000	0.26181	0.39673	CAMSAP2
ENSG00000170128	1	200832083	200853306	80	15	13000	0.92755	0.17682	GPR25
ENSG00000163362	1	200850176	200894863	141	28	13000	0.08104	0.46771	C1orf106
ENSG00000116852	1	200928520	201002828	191	20	13000	0.16708	0.43365	KIF21B
ENSG00000081248	1	200998642	201091694	318	47	13000	-0.044745	0.51784	CACNA1S
ENSG00000232237	1	201073081	201106312	131	21	13000	-0.81651	0.7929	ASCL5
ENSG00000116857	1	201093900	201150702	216	39	13000	-0.72946	0.76714	TMEM9
ENSG00000163395	1	201149953	201208080	219	38	13000	-0.76285	0.77722	IGFN1
ENSG00000081277	1	201242580	201312121	282	19	13000	-0.57554	0.71754	PKP1
ENSG00000118194	1	201318136	201356890	150	23	13000	-0.80681	0.79011	TNNT2
ENSG00000159166	1	201332372	201378736	166	30	13000	-0.452	0.67437	LAD1
ENSG00000159173	1	201363625	201408994	107	30	13000	-0.41544	0.66109	TNNI1
ENSG00000174307	1	201424620	201448365	82	17	13000	-0.50806	0.69429	PHLDA3
ENSG00000159176	1	201442658	201488584	186	26	13000	-0.57847	0.71853	CSRP1
ENSG00000134369	1	201582411	201806102	511	50	13000	0.20804	0.4176	NAV1
ENSG00000198700	1	201788269	201863422	127	19	13000	1.3069	0.095624	IPO9
ENSG00000198892	1	201847808	201871434	35	11	13000	1.1592	0.12318	SHISA4
ENSG00000163431	1	201855580	201925715	160	29	13000	0.91637	0.17974	LMOD1
ENSG00000134375	1	201914619	201949789	115	23	13000	-0.89058	0.81342	TIMM17A
ENSG00000176393	1	201941500	201985275	209	24	13000	-0.89568	0.81479	RNPEP
ENSG00000163435	1	201967073	201996316	95	16	13000	-1.0638	0.85629	ELF3
ENSG00000170075	1	202081986	202112720	99	21	13000	-0.83097	0.79701	GPR37L1
ENSG00000143862	1	202092532	202123869	81	22	13000	-0.54721	0.70788	ARL8A
ENSG00000143851	1	202106141	202140716	114	30	13000	-0.041383	0.5165	PTPN7
ENSG00000133067	1	202153029	202298909	353	36	13000	-1.296	0.90252	LGR6
ENSG00000077152	1	202290785	202321108	38	7	13000	1.0122	0.15571	UBE2T
ENSG00000077157	1	202307827	202571834	347	16	13000	1.3448	0.089346	PPP1R12B
ENSG00000143858	1	202549724	202689545	339	46	13000	0.75047	0.22649	SYT2
ENSG00000117139	1	202686526	202788598	264	18	13000	-1.3755	0.91552	KDM5B
ENSG00000183155	1	202838085	202868263	66	9	13000	0.43641	0.33127	RABIF
ENSG00000117153	1	202850228	202907764	143	12	13000	1.3803	0.083742	KLHL12
ENSG00000159346	1	202899951	202937700	111	17	13000	1.3976	0.081118	ADIPOR1
ENSG00000159348	1	202920997	202946408	58	12	13000	1.3115	0.094842	CYB5R1
ENSG00000163444	1	202966514	203003976	84	16	13000	-0.034771	0.51387	TMEM183A
ENSG00000143847	1	202985626	203057868	212	34	13000	-1.3362	0.90926	PPFIA4
ENSG00000122180	1	203042260	203065164	54	17	13000	-0.83133	0.79711	MYOG
ENSG00000163485	1	203049782	203146533	216	32	13000	1.6938	0.045149	ADORA1
ENSG00000133055	1	203126939	203154941	97	20	13000	2.7329	0.0031389	MYBPH
ENSG00000133048	1	203138059	203165877	88	19	13000	2.1329	0.016467	CHI3L1
ENSG00000133063	1	203171955	203252769	244	34	13000	-0.23228	0.59184	CHIT1
ENSG00000159388	1	203264619	203288730	52	16	13000	-0.59589	0.72438	BTG2
ENSG00000122176	1	203299756	203330617	102	18	13000	0.25615	0.39892	FMOD
ENSG00000188783	1	203434956	203470480	90	11	13000	1.0244	0.15282	PRELP
ENSG00000188770	1	203453271	203487992	93	12	13000	0.74079	0.22941	OPTC
ENSG00000058668	1	203585689	203723209	315	40	13000	0.061218	0.47559	ATP2B4
ENSG00000122188	1	203724304	203755361	103	12	13000	-0.48255	0.68529	LAX1
ENSG00000058673	1	203754782	203833252	225	16	13000	0.070824	0.47177	ZC3H11A
ENSG00000257315	1	203755437	203779686	72	6	13000	-0.40616	0.65769	ZBED6
ENSG00000182004	1	203820731	203849678	95	8	13000	-0.38669	0.65051	SNRPE
ENSG00000143842	1	204032243	204106863	189	44	13000	-0.30315	0.61911	SOX13
ENSG00000143845	1	204090190	204131307	114	32	13000	-0.14363	0.5571	ETNK2
ENSG00000143839	1	204113944	204145465	107	18	13000	-1.9991	0.9772	REN
ENSG00000170498	1	204149469	204175614	81	15	13000	-0.61925	0.73212	KISS1
ENSG00000174567	1	204157288	204193220	104	24	13000	-0.6425	0.73973	GOLT1A
ENSG00000143850	1	204177979	204356793	552	39	13000	1.434	0.075786	PLEKHA6
ENSG00000158615	1	204362515	204390919	58	16	13000	-0.90428	0.81708	PPP1R15B
ENSG00000133056	1	204381756	204473852	212	24	13000	-0.23412	0.59255	PIK3C2B
ENSG00000198625	1	204475511	204552871	208	16	13000	-0.45607	0.67583	MDM4
ENSG00000170382	1	204576298	204664861	220	30	13000	-1.3091	0.90475	LRRN2
ENSG00000163531	1	204787779	205001950	617	61	13000	0.053999	0.47847	NFASC
ENSG00000184144	1	205002325	205057627	184	25	13000	-0.29356	0.61545	CNTN2
ENSG00000174529	1	205042258	205063645	62	10	13000	0.23126	0.40856	TMEM81
ENSG00000117222	1	205045270	205101143	152	17	13000	0.090352	0.464	RBBP5
ENSG00000133059	1	205101632	205190727	206	15	13000	-0.71119	0.76152	DSTYK
ENSG00000133069	1	205187304	205252471	179	17	13000	0.36694	0.35683	TMCC2
ENSG00000163545	1	205261187	205300883	128	18	13000	0.39566	0.34618	NUAK2
ENSG00000162873	1	205295220	205336218	186	21	13000	0.92876	0.17651	KLHDC8A
ENSG00000186007	1	205340506	205435082	258	33	13000	-0.49746	0.69057	LEMD1
ENSG00000117266	1	205463723	205511921	209	42	13000	0.3536	0.36182	CDK18
ENSG00000174514	1	205528013	205582046	171	30	13000	-0.78264	0.78308	MFSD4
ENSG00000158711	1	205567071	205611090	125	22	13000	-0.44508	0.67187	ELK4
ENSG00000158715	1	205616979	205659587	141	28	13000	0.74737	0.22742	SLC45A3
ENSG00000069275	1	205671947	205729404	136	23	13000	1.394	0.081664	NUCKS1
ENSG00000117280	1	205727114	205754588	94	16	13000	0.66912	0.25171	RAB7L1
ENSG00000133065	1	205748221	205792876	125	21	13000	-0.2678	0.60557	SLC41A1
ENSG00000162877	1	205787150	205829260	112	26	13000	-1.0781	0.85951	PM20D1
ENSG00000174502	1	205872176	205922588	177	27	13000	-1.1417	0.87321	SLC26A9
ENSG00000163486	1	206506200	206647783	231	24	13000	-0.61452	0.73056	SRGAP2
ENSG00000143466	1	206633791	206680223	164	31	13000	-0.13147	0.5523	IKBKE
ENSG00000162888	1	206654449	206681061	92	16	13000	0.4657	0.32071	C1orf147
ENSG00000136653	1	206670879	206772616	242	33	13000	-0.1761	0.56989	RASSF5
ENSG00000143486	1	206734620	206795904	188	25	13000	0.096545	0.46154	EIF2D
ENSG00000143479	1	206798881	206867764	161	24	13000	1.1482	0.12544	DYRK3
ENSG00000162889	1	206848289	206917628	180	25	13000	0.52365	0.30026	MAPKAPK2
ENSG00000136634	1	206930947	206955839	65	14	13000	1.344	0.089482	IL10
ENSG00000142224	1	206962215	207026324	163	25	13000	0.40936	0.34114	IL19
ENSG00000162891	1	207028699	207052568	35	11	13000	-0.14958	0.55945	IL20
ENSG00000162892	1	207060788	207087484	59	6	13000	0.22594	0.41063	IL24
ENSG00000162894	1	207067731	207106592	67	10	13000	0.11844	0.45286	FAIM3
ENSG00000162896	1	207091863	207129811	60	10	13000	0.14906	0.44075	PIGR
ENSG00000162897	1	207121310	207153970	69	10	13000	0.71484	0.23735	FCAMR
ENSG00000182795	1	207181866	207216101	54	7	13000	-0.87986	0.81053	C1orf116
ENSG00000180667	1	207207194	207236325	34	8	13000	-1.1585	0.87666	YOD1
ENSG00000123836	1	207212801	207264369	72	13	13000	-1.347	0.91101	PFKFB2
ENSG00000123843	1	207252187	207283338	59	11	13000	-1.4772	0.93019	C4BPB
ENSG00000123838	1	207267607	207328317	146	24	13000	-0.96089	0.8317	C4BPA
ENSG00000196352	1	207484853	207544311	119	13	13000	1.0551	0.1457	CD55
ENSG00000117322	1	207617575	207673240	145	21	13000	-0.94899	0.82869	CR2
ENSG00000203710	1	207659492	207823992	330	29	13000	-0.29556	0.61622	CR1
ENSG00000197721	1	207808458	207921761	438	25	13000	0.85617	0.19595	CR1L
ENSG00000117335	1	207915402	207978858	144	15	13000	-0.13378	0.55321	CD46
ENSG00000174059	1	208047594	208094747	157	25	13000	0.40039	0.34443	CD34
ENSG00000076356	1	208185587	208427665	666	64	13000	1.1283	0.12959	PLXNA2
ENSG00000008118	1	209747062	209797283	174	29	13000	1.0946	0.13684	CAMK1G
ENSG00000196878	1	209778215	209835811	218	36	13000	1.1894	0.11714	LAMB3
ENSG00000123689	1	209838765	209859733	44	10	13000	0.94253	0.17296	G0S2
ENSG00000117594	1	209849510	209918295	143	16	13000	-0.38997	0.65172	HSD11B1
ENSG00000009790	1	209919377	209965668	123	14	13000	-0.29877	0.61744	TRAF3IP3
ENSG00000162757	1	209945661	209967904	51	10	13000	-0.18538	0.57354	C1orf74
ENSG00000117595	1	209949036	209989465	129	14	13000	-0.30144	0.61846	IRF6
ENSG00000117597	1	209991352	210040910	168	17	13000	-0.32283	0.62659	DIEXF
ENSG00000143469	1	210101538	210347636	427	20	13000	-0.7074	0.76034	SYT14
ENSG00000082497	1	210396144	210429976	50	9	13000	0.28715	0.387	SERTAD4
ENSG00000054392	1	210491596	210859638	1420	113	13000	1.1366	0.12784	HHAT
ENSG00000143473	1	210846555	211317457	1491	89	13000	-0.27457	0.60818	KCNH1
ENSG00000117625	1	211421719	211499727	235	28	13000	-0.88852	0.81287	RCOR3
ENSG00000082512	1	211489957	211558288	164	27	13000	-1.1604	0.87705	TRAF5
ENSG00000198570	1	211639864	211676259	125	24	13000	-1.3796	0.91614	RD3
ENSG00000170385	1	211734910	211762084	65	12	13000	-1.227	0.8901	SLC30A1
ENSG00000117650	1	211826114	211858960	98	18	13000	-1.5614	0.94078	NEK2
ENSG00000123684	1	211906799	212014114	348	27	13000	0.01975	0.49212	LPGAT1
ENSG00000143493	1	212103741	212218884	410	23	13000	0.25351	0.39994	INTS7
ENSG00000143476	1	212198919	212290742	287	23	13000	0.66477	0.2531	DTL
ENSG00000066027	1	212448879	212545200	234	25	13000	-0.77302	0.78024	PPP2R5A
ENSG00000065600	1	212527273	212598243	175	27	13000	-1.1393	0.87271	TMEM206
ENSG00000117691	1	212596229	212629714	116	19	13000	0.26791	0.39438	NENF
ENSG00000162772	1	212728676	212804119	267	37	13000	-0.73126	0.76769	ATF3
ENSG00000162771	1	212787789	212810120	64	19	13000	-0.14671	0.55832	FAM71A
ENSG00000123685	1	212849760	212883327	129	23	13000	0.62664	0.26545	BATF3
ENSG00000117697	1	212889495	212975124	382	15	13000	1.4181	0.07808	NSL1
ENSG00000203705	1	212955170	212999968	203	13	13000	1.5983	0.05499	TATDN3
ENSG00000185523	1	212993483	213030991	188	15	13000	1.4393	0.075031	C1orf227
ENSG00000162769	1	213021597	213082705	341	16	13000	0.26039	0.39728	FLVCR1
ENSG00000143494	1	213113862	213175379	148	24	13000	0.17488	0.43059	VASH2
ENSG00000174606	1	213155524	213199168	69	11	13000	0.17719	0.42968	ANGEL2
ENSG00000136643	1	213214589	213458116	293	18	13000	0.4554	0.32441	RPS6KC1
ENSG00000117707	1	214146524	214224595	180	25	13000	1.0074	0.15687	PROX1
ENSG00000143499	1	214444445	214520474	231	28	13000	-0.55392	0.71018	SMYD2
ENSG00000152104	1	214512039	214735792	817	63	13000	1.6124	0.053442	PTPN14
ENSG00000117724	1	214766538	214847931	290	18	13000	-0.48538	0.6863	CENPF
ENSG00000082482	1	215169118	215420436	686	30	13000	-0.26829	0.60576	KCNK2
ENSG00000136636	1	215730735	215805149	42	13	13000	-0.60666	0.72796	KCTD3
ENSG00000042781	1	215786236	216606738	2306	141	13000	0.16626	0.43398	USH2A
ENSG00000196482	1	216666588	217321097	2165	166	13000	0.24387	0.40366	ESRRG
ENSG00000092978	1	217590334	217814424	593	50	13000	-0.70598	0.7599	GPATCH2
ENSG00000162814	1	217794666	218055038	763	34	13000	0.2851	0.38778	SPATA17
ENSG00000067533	1	218448629	218521325	121	8	13000	-0.089913	0.53582	RRP15
ENSG00000092969	1	218509577	218627961	254	38	13000	0.0018205	0.49927	TGFB2
ENSG00000228208	1	218673438	218709320	130	7	13000	-0.21103	0.58357	C1orf143
ENSG00000143353	1	219337186	219396207	94	11	13000	-1.2547	0.8952	LYPLAL1
ENSG00000196660	1	219848769	220141989	960	46	13000	-1.362	0.9134	SLC30A10
ENSG00000136628	1	220131943	220230000	325	12	13000	-0.25986	0.60251	EPRS
ENSG00000162813	1	220220824	220273804	124	25	13000	0.54809	0.29181	BPNT1
ENSG00000067704	1	220257444	220331380	163	21	13000	0.57564	0.28243	IARS2
ENSG00000118873	1	220311635	220455796	281	21	13000	0.087398	0.46518	RAB3GAP2
ENSG00000116141	1	220691568	220847803	302	16	13000	-0.9379	0.82585	MARK1
ENSG00000162817	1	220853187	220882499	138	14	13000	-1.2693	0.89783	C1orf115
ENSG00000117791	1	220911567	220968150	165	15	13000	-0.6879	0.75424	2020-03-02
ENSG00000186205	1	220950101	220997735	138	25	13000	0.85494	0.19629	2020-03-01
ENSG00000136630	1	221041699	221068401	73	14	13000	3.1474	0.00082372	HLX
ENSG00000143507	1	221864766	221925518	141	28	13000	0.12455	0.45044	DUSP10
ENSG00000143512	1	222685602	222731445	22	4	13000	1.2776	0.10069	HHIPL2
ENSG00000143498	1	222721244	222773275	64	4	13000	1.3828	0.083364	TAF1A
ENSG00000154305	1	222781428	222851354	120	11	13000	1.0738	0.14146	MIA3
ENSG00000186063	1	222831355	222896552	68	9	13000	0.79918	0.21209	AIDA
ENSG00000162819	1	222875895	222918538	39	7	13000	0.059031	0.47646	BROX
ENSG00000197520	1	222900549	222934147	34	6	13000	-0.0061682	0.50246	FAM177B
ENSG00000187554	1	223272748	223326624	188	13	13000	-0.14517	0.55771	TLR5
ENSG00000143502	1	223384161	223547544	349	25	13000	0.93831	0.17404	SUSD4
ENSG00000178395	1	223556715	223578812	47	6	13000	0.99671	0.15945	C1orf65
ENSG00000203697	1	223701349	223863436	366	35	13000	0.8453	0.19897	CAPN8
ENSG00000162909	1	223879295	223973720	266	14	13000	0.24552	0.40303	CAPN2
ENSG00000143514	1	223957601	224043674	178	15	13000	-0.037178	0.51483	TP53BP2
ENSG00000143756	1	224291789	224359749	175	13	13000	-1.3027	0.90367	FBXO28
ENSG00000143753	1	224353458	224391143	106	15	13000	-1.529	0.93687	DEGS1
ENSG00000143748	1	224405036	224528089	247	21	13000	-1.3309	0.90839	NVL
ENSG00000143771	1	224534552	224577161	91	12	13000	-1.6978	0.95523	CNIH4
ENSG00000162923	1	224562845	224634735	120	7	13000	-1.2249	0.88969	WDR26
ENSG00000143786	1	224612362	224938251	836	43	13000	-0.69154	0.75539	CNIH3
ENSG00000185842	1	225073964	225596996	1701	35	13000	-0.51444	0.69653	DNAH14
ENSG00000143815	1	225579204	225626627	138	22	13000	-0.71368	0.76229	LBR
ENSG00000154380	1	225664537	225850844	431	19	13000	0.12513	0.45021	ENAH
ENSG00000143742	1	225955531	225988168	124	21	13000	-0.4766	0.68318	SRP9
ENSG00000143819	1	225987794	226043260	228	42	13000	-0.31564	0.62386	EPHX1
ENSG00000196187	1	226023237	226080069	193	21	13000	-0.4439	0.67144	TMEM63A
ENSG00000243709	1	226063982	226109082	144	18	13000	-0.096646	0.5385	LEFTY1
ENSG00000143811	1	226097578	226121978	46	12	13000	0.24867	0.40181	PYCR2
ENSG00000143768	1	226114298	226139189	46	12	13000	-0.26506	0.60452	LEFTY2
ENSG00000143751	1	226160403	226197032	51	10	13000	-1.0672	0.85705	SDE2
ENSG00000163041	1	226239552	226269702	45	10	13000	-0.91828	0.82076	H3F3A
ENSG00000182827	1	226322380	226384431	135	18	13000	-1.1639	0.87776	ACBD3
ENSG00000185155	1	226401319	226424755	45	8	13000	-0.96032	0.83155	MIXL1
ENSG00000183814	1	226408850	226507570	139	19	13000	-1.3339	0.90889	LIN9
ENSG00000143799	1	226538392	226605780	199	14	13000	-1.2213	0.88901	PARP1
ENSG00000203685	1	226726501	226806915	226	38	13000	-0.51463	0.6966	C1orf95
ENSG00000143772	1	226809391	226937024	233	39	13000	-0.65079	0.74241	ITPKB
ENSG00000143801	1	227047885	227093806	124	16	13000	1.0691	0.14251	PSEN2
ENSG00000163050	1	227075237	227185246	295	40	13000	0.8957	0.18521	ADCK3
ENSG00000143776	1	227167566	227516175	1742	25	13000	1.5215	0.064073	CDC42BPA
ENSG00000181450	1	227741244	227875144	326	18	13000	2.0945	0.018107	ZNF678
ENSG00000143740	1	227906240	227978927	166	22	13000	1.5494	0.060645	SNAP47
ENSG00000081692	1	227908126	227933112	46	10	13000	0.34663	0.36443	JMJD4
ENSG00000185888	1	227993394	228044171	182	28	13000	1.6173	0.052903	PRSS38
ENSG00000143816	1	228096357	228145599	132	17	13000	-0.013753	0.50549	WNT9A
ENSG00000154342	1	228184752	228258961	135	14	13000	-0.26253	0.60354	WNT3A
ENSG00000143761	1	228260361	228296912	48	11	13000	-0.53045	0.7021	ARF1
ENSG00000143793	1	228278427	228303112	34	10	13000	-0.35491	0.63867	C1orf35
ENSG00000162910	1	228284380	228307013	29	9	13000	-0.51181	0.69561	MRPL55
ENSG00000143774	1	228317663	228346685	31	8	13000	-0.39105	0.65212	GUK1
ENSG00000198835	1	228327553	228357527	33	8	13000	-0.17648	0.57004	GJC2
ENSG00000203684	1	228341787	228363213	24	7	13000	0.2564	0.39882	IBA57-AS1
ENSG00000181873	1	228343516	228379958	55	9	13000	-0.47389	0.68221	IBA57
ENSG00000162913	1	228381207	228411365	65	6	13000	-0.23226	0.59183	C1orf145
ENSG00000154358	1	228385831	228576577	513	22	13000	-0.12511	0.54978	OBSCN
ENSG00000154370	1	228571374	228604541	59	9	13000	-0.11908	0.5474	TRIM11
ENSG00000162931	1	228585641	228614562	52	8	13000	-0.42328	0.66396	TRIM17
ENSG00000168148	1	228602546	228623026	45	6	13000	-0.49358	0.6892	HIST3H3
ENSG00000181218	1	228635065	228655560	29	6	13000	-0.64695	0.74117	HIST3H2A
ENSG00000196890	1	228635808	228656259	29	6	13000	-0.64695	0.74117	HIST3H2BB
ENSG00000168159	1	228664762	228693467	57	11	13000	-0.83755	0.79886	RNF187
ENSG00000116574	1	228860824	228892416	99	12	13000	0.60997	0.27094	RHOU
ENSG00000177800	1	229375383	229397557	58	10	13000	-1.5301	0.937	TMEM78
ENSG00000168118	1	229396822	229451641	107	12	13000	-1.3057	0.90417	RAB4A
ENSG00000213029	1	229430129	229451248	37	6	13000	-0.94408	0.82744	SPHAR
ENSG00000154429	1	229446758	229489041	109	14	13000	-1.2835	0.90034	CCSAP
ENSG00000143632	1	229556992	229579845	56	12	13000	-0.3439	0.63454	ACTA1
ENSG00000069248	1	229567045	229654103	172	8	13000	-0.19209	0.57616	NUP133
ENSG00000135776	1	229642329	229704442	96	9	13000	-0.21079	0.58348	ABCB10
ENSG00000135801	1	229718858	229771794	120	15	13000	1.7547	0.039659	TAF5L
ENSG00000135763	1	229751981	229805946	128	13	13000	1.5898	0.055943	URB2
ENSG00000143641	1	230183536	230427870	945	81	13000	-0.23696	0.59365	GALNT2
ENSG00000177614	1	230447392	230571475	465	45	13000	0.81718	0.20691	PGBD5
ENSG00000135775	1	230768235	230839728	243	41	13000	0.323	0.37335	COG2
ENSG00000135744	1	230828269	230860043	153	19	13000	0.57854	0.28145	AGT
ENSG00000135773	1	230873130	230947749	340	36	13000	-0.53186	0.70259	CAPN9
ENSG00000119280	1	230962865	231015335	157	25	13000	1.0653	0.14337	C1orf198
ENSG00000143643	1	231031989	231124621	333	20	13000	0.020519	0.49181	TTC13
ENSG00000173409	1	231104727	231146341	151	15	13000	0.54242	0.29376	ARV1
ENSG00000182118	1	231144704	231185992	182	35	13000	0.13639	0.44576	FAM89A
ENSG00000119283	1	231287858	231367302	250	39	13000	-1.0926	0.86272	TRIM67
ENSG00000143633	1	231349509	231386933	105	18	13000	-1.359	0.91293	C1orf131
ENSG00000116906	1	231366953	231423719	133	14	13000	-1.2093	0.88673	GNPAT
ENSG00000116903	1	231458480	231483598	46	6	13000	-1.1559	0.87614	EXOC8
ENSG00000010072	1	231462850	231500769	79	6	13000	-0.92608	0.8228	SPRTN
ENSG00000135766	1	231489497	231570790	311	9	13000	-0.29329	0.61535	EGLN1
ENSG00000116918	1	231654399	231712270	83	15	13000	-0.30257	0.61889	TSNAX
ENSG00000270106	1	231654399	231964990	673	65	13000	-0.21191	0.58391	TSNAX-DISC1
ENSG00000162946	1	231752561	232187018	1214	117	13000	0.031287	0.48752	DISC1
ENSG00000116991	1	232523711	232707304	537	47	13000	-0.86709	0.80705	SIPA1L2
ENSG00000212916	1	232930643	232956092	69	12	13000	-0.82041	0.79401	MAP10
ENSG00000135778	1	233076351	233129628	138	14	13000	0.36193	0.3587	NTPCR
ENSG00000135749	1	233109181	233441459	1176	72	13000	-1.1319	0.87116	PCNXL2
ENSG00000143674	1	233453514	233530894	298	23	13000	-0.88392	0.81163	MLK4
ENSG00000135750	1	233739750	233818258	273	46	13000	0.2297	0.40916	KCNK1
ENSG00000183780	1	234030679	234470262	1608	128	13000	-1.2394	0.89239	SLC35F3
ENSG00000168275	1	234499202	234529795	93	10	13000	0.58892	0.27796	COA6
ENSG00000059588	1	234517059	234624849	474	52	13000	2.0107	0.022178	TARBP1
ENSG00000168264	1	234730015	234755271	89	20	13000	0.15291	0.43923	IRF2BP2
ENSG00000173726	1	235262651	235302251	81	10	13000	-0.87517	0.80926	TOMM20
ENSG00000188739	1	235284498	235334772	110	11	13000	-0.64091	0.73921	RBM34
ENSG00000054267	1	235284949	235501534	484	16	13000	-0.38882	0.65129	ARID4B
ENSG00000152904	1	235480665	235517847	89	9	13000	-0.18778	0.57448	GGPS1
ENSG00000116957	1	235520675	235622283	283	20	13000	1.2932	0.097967	TBCE
ENSG00000162885	1	235603238	235677781	177	18	13000	2.3321	0.0098467	B3GALNT2
ENSG00000168243	1	235700987	235824054	417	43	13000	-0.62942	0.73546	GNG4
ENSG00000143669	1	235814341	236056940	319	15	13000	0.40503	0.34273	LYST
ENSG00000116962	1	236129130	236238462	298	32	13000	0.28996	0.38592	NID1
ENSG00000077585	1	236295832	236395165	326	26	13000	1.8363	0.03316	GPR137B
ENSG00000086619	1	236368855	236455319	397	15	13000	1.7214	0.042589	ERO1LB
ENSG00000186197	1	236501562	236658214	702	65	13000	0.48444	0.31404	EDARADD
ENSG00000116977	1	236671300	236726281	318	18	13000	0.84945	0.19782	LGALS8
ENSG00000119285	1	236702305	236777804	435	17	13000	0.55255	0.29029	HEATR1
ENSG00000077522	1	236839754	236937931	353	36	13000	1.3858	0.082907	ACTN2
ENSG00000116984	1	236948610	237077281	329	16	13000	2.8397	0.0022577	MTR
ENSG00000244020	1	237157403	237177718	60	13	13000	-0.2388	0.59437	MT1HL1
ENSG00000198626	1	237195505	238007288	2868	219	13000	-0.045984	0.51834	RYR2
ENSG00000116996	1	238035705	238064094	101	14	13000	-0.78275	0.78311	ZP4
ENSG00000270188	1	238097024	238118575	104	11	13000	0.34833	0.36379	MTRNR2L11
ENSG00000133019	1	239539865	240088750	1386	109	13000	0.76833	0.22114	CHRM3
ENSG00000155816	1	240167648	240648489	1821	109	13000	0.11739	0.45328	FMN2
ENSG00000180875	1	240642873	240785449	427	83	13000	0.80825	0.20947	GREM2
ENSG00000182901	1	240921554	241530530	2078	160	13000	-0.908	0.81806	RGS7
ENSG00000091483	1	241650903	241693061	80	12	13000	-1.1323	0.87124	FH
ENSG00000117009	1	241685434	241768944	253	40	13000	-0.19896	0.57885	KMO
ENSG00000054277	1	241743404	241850678	331	60	13000	-0.47609	0.683	OPN3
ENSG00000203668	1	241782155	241809232	80	16	13000	-0.73939	0.77017	CHML
ENSG00000162843	1	241805580	241975435	636	67	13000	-0.95051	0.82907	WDR64
ENSG00000174371	1	242001269	242068450	275	22	13000	-1.193	0.88357	EXO1
ENSG00000197769	1	242148792	242172375	56	8	13000	-0.40596	0.65761	MAP1LC3C
ENSG00000180287	1	242236288	242697998	1771	109	13000	1.1477	0.12555	PLD5
ENSG00000143702	1	243277730	243428650	197	18	13000	1.434	0.075787	CEP170
ENSG00000054282	1	243409320	243673394	460	37	13000	1.2251	0.11027	SDCCAG8
ENSG00000117020	1	243641535	244024381	545	23	13000	0.036633	0.48539	AKT3
ENSG00000179456	1	244204585	244230778	29	12	13000	-1.1002	0.86437	ZBTB18
ENSG00000173728	1	244505937	244562965	247	39	13000	0.07794	0.46894	C1orf100
ENSG00000035687	1	244561796	244625436	158	23	13000	0.78755	0.21548	ADSS
ENSG00000179397	1	244607679	244814479	622	29	13000	1.3395	0.090202	C1orf101
ENSG00000121644	1	244806237	244882335	182	24	13000	0.86867	0.19251	DESI2
ENSG00000203667	1	244988624	245018359	64	5	13000	-1.2063	0.88616	COX20
ENSG00000153187	1	245004468	245037844	45	8	13000	-0.84415	0.80071	HNRNPU
ENSG00000203666	1	245123007	245300466	514	30	13000	1.4647	0.071496	EFCAB2
ENSG00000162849	1	245308287	245882733	2158	203	13000	-0.581	0.71938	KIF26B
ENSG00000185420	1	245902642	246680614	3436	105	13000	0.05478	0.47816	SMYD3
ENSG00000162851	1	246693862	246739626	241	31	13000	-1.5467	0.93904	TFB2M
ENSG00000162852	1	246719746	246841886	366	32	13000	-0.92589	0.82275	CNST
ENSG00000143653	1	246877349	246941439	229	20	13000	-0.2542	0.60033	SCCPDH
ENSG00000153207	1	246992400	247105280	253	24	13000	0.81087	0.20872	AHCTF1
ENSG00000197472	1	247098849	247181395	313	25	13000	0.56218	0.287	ZNF695
ENSG00000135747	1	247098849	247252113	707	30	13000	0.89647	0.185	ZNF670
ENSG00000188295	1	247253264	247277674	106	15	13000	-1.3644	0.91378	ZNF669
ENSG00000221953	1	247263462	247285719	80	14	13000	-0.54597	0.70746	C1orf229
ENSG00000196418	1	247275277	247345318	267	20	13000	1.033	0.1508	ZNF124
ENSG00000162714	1	247450714	247505148	140	18	13000	0.95521	0.16974	ZNF496
ENSG00000162711	1	247569458	247622410	280	48	13000	0.069487	0.4723	NLRP3
ENSG00000177535	1	247604255	247625308	173	22	13000	-0.1336	0.55314	OR2B11
ENSG00000169224	1	247660360	247750992	277	39	13000	0.74807	0.22721	GCSAML
ENSG00000196242	1	247683434	247707141	80	12	13000	-0.051846	0.52067	OR2C3
ENSG00000177489	1	247741662	247762615	75	13	13000	1.5543	0.060059	OR2G2
ENSG00000177476	1	247758856	247779838	49	9	13000	1.6324	0.051299	OR2G3
ENSG00000197437	1	247825320	247846365	128	8	13000	0.35836	0.36004	OR13G1
ENSG00000169214	1	247865045	247886105	60	11	13000	-1.4976	0.93288	OR6F1
ENSG00000241128	1	247876401	247897345	38	4	13000	-0.90387	0.81697	OR14A2
ENSG00000153230	1	247891917	247912861	55	5	13000	-0.728	0.76669	OR14K1
ENSG00000221888	1	247910676	247931982	67	11	13000	-0.99096	0.83915	OR1C1
ENSG00000196772	1	247968102	247989031	124	8	13000	-0.2252	0.58909	OR14A16
ENSG00000197591	1	247994199	248015254	107	13	13000	-0.89304	0.81408	OR11L1
ENSG00000162722	1	248010501	248051507	211	28	13000	-0.73803	0.76975	TRIM58
ENSG00000238243	1	248021277	248070449	253	30	13000	-0.14778	0.55874	OR2W3
ENSG00000177462	1	248074320	248095258	78	8	13000	0.38661	0.34952	OR2T8
ENSG00000177275	1	248087071	248108057	57	9	13000	0.22472	0.4111	OR2AJ1
ENSG00000196071	1	248090493	248274224	587	28	13000	0.10586	0.45785	OR2L13
ENSG00000196936	1	248102160	248123098	122	6	13000	-0.052114	0.52078	OR2L8
ENSG00000187080	1	248118535	248139641	156	13	13000	0.0013412	0.49946	OR2AK2
ENSG00000197454	1	248175250	248196188	45	7	13000	0.4162	0.33863	OR2L5
ENSG00000203663	1	248191474	248212607	31	5	13000	0.43701	0.33105	OR2L2
ENSG00000198128	1	248213984	248234922	51	6	13000	0.29411	0.38434	OR2L3
ENSG00000162727	1	248298450	248319388	46	6	13000	0.77623	0.21881	OR2M5
ENSG00000198601	1	248333288	248354331	111	8	13000	0.062383	0.47513	OR2M2
ENSG00000228198	1	248356332	248377392	66	5	13000	-0.54997	0.70883	OR2M3
ENSG00000171180	1	248392231	248413166	25	3	13000	0.74404	0.22843	OR2M4
ENSG00000177212	1	248426073	248447138	49	2	13000	-0.7561	0.7752	OR2T33
ENSG00000177201	1	248447918	248468880	79	4	13000	-1.1405	0.87295	OR2T12
ENSG00000177186	1	248476894	248497899	92	2	13000	-1.0894	0.86201	OR2M7
ENSG00000177174	1	248502077	248523015	18	3	13000	-0.32848	0.62873	OR14C36
ENSG00000187701	1	248803232	248824185	1	1	13000	-0.22703	0.5898	OR2T27
ENSG00000189181	1	248834628	248855629	69	2	13000	-0.6838	0.75295	OR14I1
ENSG00000266949	1	248892716	248913150	33	4	13000	-0.63415	0.73701	LYPD8
ENSG00000175137	1	249094648	249130832	70	7	13000	-0.39666	0.65419	SH3BP5L
ENSG00000171161	1	249122409	249153716	48	8	13000	0.010878	0.49566	ZNF672
ENSG00000171163	1	249134205	249163343	28	4	13000	0.39978	0.34466	ZNF692
ENSG00000185220	1	249190395	249224145	39	7	13000	1.8944	0.029086	PGBD2
ENSG00000184731	2	28814	56870	62	9	13000	-0.7888	0.78489	FAM110C
ENSG00000035115	2	207730	276398	135	13	13000	-1.3025	0.90363	SH3YL1
ENSG00000143727	2	254140	288283	63	7	13000	-1.2298	0.89062	ACP1
ENSG00000189292	2	269558	298851	57	9	13000	-1.1234	0.86937	FAM150B
ENSG00000151353	2	657335	687439	89	15	13000	3.0463	0.0011584	TMEM18
ENSG00000172554	2	936554	1381385	1991	70	13000	0.51035	0.3049	SNTG2
ENSG00000115705	2	1367995	1557483	806	47	13000	0.45047	0.32619	TPO
ENSG00000130508	2	1625659	1758624	464	54	13000	-1.7793	0.96241	PXDN
ENSG00000186487	2	1782885	2345032	1733	99	13000	-0.38461	0.64974	MYT1L
ENSG00000032389	2	3182696	3391653	836	33	13000	-1.1511	0.87515	TSSC1
ENSG00000171853	2	3373446	3498865	476	43	13000	1.374	0.084718	TRAPPC12
ENSG00000182551	2	3491132	3533507	164	16	13000	1.698	0.044758	ADI1
ENSG00000171865	2	3582383	3616206	146	20	13000	1.0449	0.14803	RNASEH1
ENSG00000171863	2	3612795	3638509	107	23	13000	-0.14412	0.5573	RPS7
ENSG00000118004	2	3632426	3702048	276	27	13000	-0.76773	0.77868	COLEC11
ENSG00000151360	2	3695785	3760261	252	23	13000	-0.59279	0.72334	ALLC
ENSG00000214866	2	3741453	3846122	397	51	13000	-0.62758	0.73486	DCDC2C
ENSG00000176887	2	5822799	5851516	66	16	13000	-0.77056	0.77952	SOX11
ENSG00000134326	2	6970701	7016766	43	11	13000	0.1863	0.42611	CMPK2
ENSG00000134321	2	6995937	7048370	85	18	13000	-0.7133	0.76217	RSAD2
ENSG00000151692	2	7047523	7218417	600	47	13000	0.36103	0.35904	RNF144A
ENSG00000115738	2	8808975	8834583	66	13	13000	-0.21233	0.58408	ID2
ENSG00000134313	2	8855408	8987760	228	27	13000	-0.12629	0.55025	KIDINS220
ENSG00000143797	2	8982820	9153942	267	15	13000	-2.0575	0.98018	MBOAT2
ENSG00000151693	2	9336894	9555812	451	27	13000	-0.60022	0.72582	ASAP2
ENSG00000119185	2	9533604	9573676	102	13	13000	-0.71731	0.76341	ITGB1BP1
ENSG00000119203	2	9553697	9623230	135	11	13000	-0.75165	0.77387	CPSF3
ENSG00000134330	2	9603787	9646672	99	10	13000	-0.93385	0.82481	IAH1
ENSG00000151694	2	9618615	9705921	203	17	13000	-1.1549	0.87593	ADAM17
ENSG00000134308	2	9714101	9781143	136	17	13000	-0.12923	0.55141	YWHAQ
ENSG00000115750	2	9973483	10084545	545	20	13000	-1.0489	0.85288	TAF1B
ENSG00000134317	2	10075341	10152411	376	32	13000	-0.32802	0.62855	GRHL1
ENSG00000172059	2	10172976	10204963	92	16	13000	-0.1881	0.5746	KLF11
ENSG00000205795	2	10186907	10231071	162	26	13000	-0.70571	0.75982	CYS1
ENSG00000171848	2	10252455	10281545	50	11	13000	0.050089	0.48003	RRM2
ENSG00000163009	2	10271509	10361851	322	34	13000	-0.63282	0.73658	C2orf48
ENSG00000115756	2	10433015	10577743	613	78	13000	2.6493	0.0040328	HPCAL1
ENSG00000115758	2	10570094	10598630	81	13	13000	-0.68178	0.75231	ODC1
ENSG00000115761	2	10700892	10840101	603	22	13000	-2.0456	0.9796	NOL10
ENSG00000143882	2	10851775	10935236	291	31	13000	-1.8806	0.96999	ATP6V1C2
ENSG00000143870	2	10913517	10988103	482	26	13000	0.08873	0.46465	PDIA6
ENSG00000162975	2	11042063	11064350	70	18	13000	0.18252	0.42759	KCNF1
ENSG00000150873	2	11263179	11296916	150	18	13000	1.9418	0.026083	C2orf50
ENSG00000162976	2	11285324	11329000	172	25	13000	1.9386	0.026276	PQLC3
ENSG00000134318	2	11309887	11498456	461	20	13000	3.1947	0.00069983	ROCK2
ENSG00000169016	2	11574501	11616297	178	11	13000	0.10983	0.45627	E2F6
ENSG00000196208	2	11664242	11792914	381	48	13000	-0.24165	0.59547	GREB1
ENSG00000169006	2	11788304	11820290	106	22	13000	-0.016123	0.50643	NTSR2
ENSG00000134324	2	11807721	11977535	573	55	13000	-0.11887	0.54731	LPIN1
ENSG00000071575	2	12847015	12892860	102	16	13000	0.57418	0.28292	TRIB2
ENSG00000162981	2	14762810	14800933	61	10	13000	0.14379	0.44283	FAM84A
ENSG00000151779	2	15297032	15711454	1005	24	13000	1.076	0.14097	NBAS
ENSG00000079785	2	15721302	15781235	193	16	13000	1.8628	0.031244	DDX1
ENSG00000134323	2	16070686	16097129	69	12	13000	-0.94461	0.82757	MYCN
ENSG00000197872	2	16720727	16857599	384	60	13000	0.011162	0.49555	FAM49A
ENSG00000214842	2	17681851	17709706	82	7	13000	-0.047173	0.51881	RAD51AP2
ENSG00000163032	2	17710393	17848285	461	20	13000	-0.43088	0.66672	VSNL1
ENSG00000163029	2	17835079	17991509	341	24	13000	-0.3345	0.631	SMC6
ENSG00000178295	2	17925125	17976632	127	19	13000	-0.1296	0.55156	GEN1
ENSG00000151379	2	17987763	18008368	76	16	13000	-0.49394	0.68932	MSGN1
ENSG00000170745	2	18049114	18552882	2022	129	13000	2.576	0.0049982	KCNS3
ENSG00000240857	2	18725989	18751946	56	20	13000	-0.73526	0.76891	RDH14
ENSG00000250741	2	18726811	18780830	111	21	13000	0.091917	0.46338	NT5C1B-RDH14
ENSG00000185013	2	18727050	18780838	111	21	13000	0.091917	0.46338	NT5C1B
ENSG00000143867	2	19541246	19568414	67	16	13000	1.0363	0.15003	OSR1
ENSG00000183891	2	20086404	20111747	62	13	13000	-1.1401	0.87287	TTC32
ENSG00000118965	2	20100021	20199892	236	24	13000	-1.2855	0.90068	WDR35
ENSG00000132031	2	20181872	20222455	101	18	13000	-1.4416	0.9253	MATN3
ENSG00000068697	2	20222411	20261789	117	15	13000	-0.38601	0.65026	LAPTM4A
ENSG00000115884	2	20390558	20435194	157	23	13000	0.02176	0.49132	SDC1
ENSG00000055917	2	20438452	20561995	252	16	13000	0.054272	0.47836	PUM2
ENSG00000143878	2	20636835	20659200	60	14	13000	-0.72825	0.76677	RHOB
ENSG00000118960	2	20750208	20860849	486	53	13000	1.062	0.14412	HS1BP3
[truncated: 16,022 more rows]

## Sheet: Table S5
Table S5. Gene-set test as computed by MAGMA based on GWAS data
SET	NGENES	BETA	BETA_STD	SE	P	FULL_NAME
Curated_gene_sets:kegg...	57	0.0291	0.00163	0.109	0.39481	Curated_gene_sets:kegg_glycolysis_gluconeogenesis
Curated_gene_sets:kegg...	29	0.14	0.0056	0.159	0.18924	Curated_gene_sets:kegg_citrate_cycle_tca_cycle
Curated_gene_sets:kegg...	23	-0.264	-0.00941	0.154	0.95661	Curated_gene_sets:kegg_pentose_phosphate_pathway
Curated_gene_sets:kegg...	26	0.139	0.00527	0.209	0.25294	Curated_gene_sets:kegg_pentose_and_glucuronate_interconversions
Curated_gene_sets:kegg...	32	0.0735	0.00309	0.141	0.30143	Curated_gene_sets:kegg_fructose_and_mannose_metabolism
Curated_gene_sets:kegg...	26	-0.178	-0.00677	0.155	0.875	Curated_gene_sets:kegg_galactose_metabolism
Curated_gene_sets:kegg...	23	0.245	0.00875	0.232	0.14557	Curated_gene_sets:kegg_ascorbate_and_aldarate_metabolism
Curated_gene_sets:kegg...	40	0.243	0.0114	0.137	0.038712	Curated_gene_sets:kegg_fatty_acid_metabolism
Curated_gene_sets:kegg...	15	-0.172	-0.00496	0.232	0.7704	Curated_gene_sets:kegg_steroid_biosynthesis
Curated_gene_sets:kegg...	16	-0.153	-0.00454	0.212	0.76443	Curated_gene_sets:kegg_primary_bile_acid_biosynthesis
Curated_gene_sets:kegg...	51	-0.183	-0.00972	0.137	0.90948	Curated_gene_sets:kegg_steroid_hormone_biosynthesis
Curated_gene_sets:kegg...	115	0.143	0.0114	0.0744	0.027367	Curated_gene_sets:kegg_oxidative_phosphorylation
Curated_gene_sets:kegg...	151	0.0261	0.00238	0.0695	0.35344	Curated_gene_sets:kegg_purine_metabolism
Curated_gene_sets:kegg...	92	0.0393	0.0028	0.0852	0.32254	Curated_gene_sets:kegg_pyrimidine_metabolism
Curated_gene_sets:kegg...	31	0.0391	0.00162	0.145	0.39393	Curated_gene_sets:kegg_alanine_aspartate_and_glutamate_metabolism
Curated_gene_sets:kegg...	28	0.0618	0.00243	0.158	0.3481	Curated_gene_sets:kegg_glycine_serine_and_threonine_metabolism
Curated_gene_sets:kegg...	33	-0.0315	-0.00135	0.142	0.58781	Curated_gene_sets:kegg_cysteine_and_methionine_metabolism
Curated_gene_sets:kegg...	43	0.209	0.0102	0.131	0.055506	Curated_gene_sets:kegg_valine_leucine_and_isoleucine_degradation
Curated_gene_sets:kegg...	9	0.276	0.00618	0.235	0.11982	Curated_gene_sets:kegg_valine_leucine_and_isoleucine_biosynthesis
Curated_gene_sets:kegg...	42	0.0357	0.00172	0.127	0.38939	Curated_gene_sets:kegg_lysine_degradation
Curated_gene_sets:kegg...	48	-0.0356	-0.00183	0.113	0.62302	Curated_gene_sets:kegg_arginine_and_proline_metabolism
Curated_gene_sets:kegg...	27	0.203	0.00784	0.15	0.087691	Curated_gene_sets:kegg_histidine_metabolism
Curated_gene_sets:kegg...	39	-0.123	-0.00571	0.135	0.81786	Curated_gene_sets:kegg_tyrosine_metabolism
Curated_gene_sets:kegg...	16	-0.211	-0.0063	0.207	0.84652	Curated_gene_sets:kegg_phenylalanine_metabolism
Curated_gene_sets:kegg...	37	0.281	0.0127	0.134	0.01763	Curated_gene_sets:kegg_tryptophan_metabolism
Curated_gene_sets:kegg...	21	0.157	0.00537	0.191	0.20518	Curated_gene_sets:kegg_beta_alanine_metabolism
Curated_gene_sets:kegg...	10	-0.201	-0.00473	0.239	0.7991	Curated_gene_sets:kegg_taurine_and_hypotaurine_metabolism
Curated_gene_sets:kegg...	26	-0.0303	-0.00115	0.139	0.58618	Curated_gene_sets:kegg_selenoamino_acid_metabolism
Curated_gene_sets:kegg...	48	-0.162	-0.00834	0.125	0.90276	Curated_gene_sets:kegg_glutathione_metabolism
Curated_gene_sets:kegg...	48	-0.0952	-0.0049	0.147	0.74179	Curated_gene_sets:kegg_starch_and_sucrose_metabolism
Curated_gene_sets:kegg...	46	-0.0333	-0.00168	0.121	0.60816	Curated_gene_sets:kegg_n_glycan_biosynthesis
Curated_gene_sets:kegg...	16	-0.217	-0.00647	0.185	0.87941	Curated_gene_sets:kegg_other_glycan_degradation
Curated_gene_sets:kegg...	29	0.223	0.00893	0.163	0.086587	Curated_gene_sets:kegg_o_glycan_biosynthesis
Curated_gene_sets:kegg...	43	0.0312	0.00152	0.127	0.40338	Curated_gene_sets:kegg_amino_sugar_and_nucleotide_sugar_metabolism
Curated_gene_sets:kegg...	20	-0.299	-0.00996	0.197	0.93529	Curated_gene_sets:kegg_glycosaminoglycan_degradation
Curated_gene_sets:kegg...	21	-0.115	-0.00393	0.188	0.72994	Curated_gene_sets:kegg_glycosaminoglycan_biosynthesis_chondroitin_sulfate
Curated_gene_sets:kegg...	15	-0.131	-0.00377	0.228	0.71658	Curated_gene_sets:kegg_glycosaminoglycan_biosynthesis_keratan_sulfate
Curated_gene_sets:kegg...	25	-0.00688	-0.000256	0.168	0.51631	Curated_gene_sets:kegg_glycosaminoglycan_biosynthesis_heparan_sulfate
Curated_gene_sets:kegg...	45	0.146	0.00728	0.133	0.1359	Curated_gene_sets:kegg_glycerolipid_metabolism
Curated_gene_sets:kegg...	53	0.142	0.00771	0.117	0.11286	Curated_gene_sets:kegg_inositol_phosphate_metabolism
Curated_gene_sets:kegg...	24	-0.126	-0.00458	0.158	0.78642	Curated_gene_sets:kegg_glycosylphosphatidylinositol_gpi_anchor_biosynthesis
Curated_gene_sets:kegg...	74	0.016	0.00103	0.103	0.43836	Curated_gene_sets:kegg_glycerophospholipid_metabolism
Curated_gene_sets:kegg...	33	-0.162	-0.00691	0.157	0.84814	Curated_gene_sets:kegg_ether_lipid_metabolism
Curated_gene_sets:kegg...	58	-0.0574	-0.00325	0.109	0.70156	Curated_gene_sets:kegg_arachidonic_acid_metabolism
Curated_gene_sets:kegg...	29	-0.0903	-0.00362	0.164	0.70899	Curated_gene_sets:kegg_linoleic_acid_metabolism
Curated_gene_sets:kegg...	19	-0.00932	-0.000302	0.215	0.51731	Curated_gene_sets:kegg_alpha_linolenic_acid_metabolism
Curated_gene_sets:kegg...	38	-0.0606	-0.00278	0.137	0.67027	Curated_gene_sets:kegg_sphingolipid_metabolism
Curated_gene_sets:kegg...	25	0.104	0.00389	0.195	0.296	Curated_gene_sets:kegg_glycosphingolipid_biosynthesis_lacto_and_neolacto_series
Curated_gene_sets:kegg...	13	-0.523	-0.014	0.262	0.97684	Curated_gene_sets:kegg_glycosphingolipid_biosynthesis_globo_series
Curated_gene_sets:kegg...	15	-0.421	-0.0121	0.244	0.95798	Curated_gene_sets:kegg_glycosphingolipid_biosynthesis_ganglio_series
Curated_gene_sets:kegg...	39	0.119	0.00554	0.136	0.19069	Curated_gene_sets:kegg_pyruvate_metabolism
Curated_gene_sets:kegg...	16	0.0107	0.000318	0.225	0.48111	Curated_gene_sets:kegg_glyoxylate_and_dicarboxylate_metabolism
Curated_gene_sets:kegg...	32	-0.0811	-0.00342	0.161	0.69331	Curated_gene_sets:kegg_propanoate_metabolism
Curated_gene_sets:kegg...	32	0.23	0.0097	0.15	0.062827	Curated_gene_sets:kegg_butanoate_metabolism
Curated_gene_sets:kegg...	17	-0.00416	-0.000128	0.214	0.50777	Curated_gene_sets:kegg_one_carbon_pool_by_folate
Curated_gene_sets:kegg...	15	0.491	0.0142	0.262	0.030201	Curated_gene_sets:kegg_riboflavin_metabolism
Curated_gene_sets:kegg...	24	0.0285	0.00104	0.198	0.44272	Curated_gene_sets:kegg_nicotinate_and_nicotinamide_metabolism
Curated_gene_sets:kegg...	16	0.447	0.0133	0.213	0.017764	Curated_gene_sets:kegg_pantothenate_and_coa_biosynthesis
Curated_gene_sets:kegg...	11	0.125	0.00309	0.293	0.33468	Curated_gene_sets:kegg_folate_biosynthesis
Curated_gene_sets:kegg...	59	0.0278	0.00159	0.135	0.41836	Curated_gene_sets:kegg_retinol_metabolism
Curated_gene_sets:kegg...	37	0.00826	0.000374	0.171	0.48068	Curated_gene_sets:kegg_porphyrin_and_chlorophyll_metabolism
Curated_gene_sets:kegg...	15	0.269	0.00777	0.228	0.11922	Curated_gene_sets:kegg_terpenoid_backbone_biosynthesis
Curated_gene_sets:kegg...	10	0.31	0.00729	0.265	0.12097	Curated_gene_sets:kegg_limonene_and_pinene_degradation
Curated_gene_sets:kegg...	21	-0.196	-0.0067	0.174	0.86995	Curated_gene_sets:kegg_nitrogen_metabolism
Curated_gene_sets:kegg...	12	-0.247	-0.00636	0.2	0.89118	Curated_gene_sets:kegg_sulfur_metabolism
Curated_gene_sets:kegg...	40	0.053	0.00249	0.117	0.32566	Curated_gene_sets:kegg_aminoacyl_trna_biosynthesis
Curated_gene_sets:kegg...	67	0.0198	0.00121	0.117	0.43259	Curated_gene_sets:kegg_metabolism_of_xenobiotics_by_cytochrome_p450
Curated_gene_sets:kegg...	67	0.069	0.0042	0.117	0.27713	Curated_gene_sets:kegg_drug_metabolism_cytochrome_p450
Curated_gene_sets:kegg...	48	-0.192	-0.0099	0.14	0.91473	Curated_gene_sets:kegg_drug_metabolism_other_enzymes
Curated_gene_sets:kegg...	22	0.132	0.0046	0.165	0.21212	Curated_gene_sets:kegg_biosynthesis_of_unsaturated_fatty_acids
Curated_gene_sets:kegg...	43	0.0928	0.00453	0.133	0.24301	Curated_gene_sets:kegg_abc_transporters
Curated_gene_sets:kegg...	82	0.0385	0.00259	0.0952	0.34311	Curated_gene_sets:kegg_ribosome
Curated_gene_sets:kegg...	56	-0.0826	-0.0046	0.113	0.76784	Curated_gene_sets:kegg_rna_degradation
Curated_gene_sets:kegg...	26	0.217	0.00825	0.159	0.085598	Curated_gene_sets:kegg_rna_polymerase
Curated_gene_sets:kegg...	29	-0.146	-0.00585	0.159	0.82107	Curated_gene_sets:kegg_basal_transcription_factors
Curated_gene_sets:kegg...	34	-0.162	-0.00705	0.131	0.89297	Curated_gene_sets:kegg_dna_replication
Curated_gene_sets:kegg...	121	0.000445	3.64e-05	0.0741	0.4976	Curated_gene_sets:kegg_spliceosome
Curated_gene_sets:kegg...	46	0.115	0.0058	0.12	0.16975	Curated_gene_sets:kegg_proteasome
Curated_gene_sets:kegg...	23	-0.106	-0.00379	0.163	0.74248	Curated_gene_sets:kegg_protein_export
Curated_gene_sets:kegg...	67	0.108	0.00658	0.0968	0.13192	Curated_gene_sets:kegg_ppar_signaling_pathway
Curated_gene_sets:kegg...	32	-0.23	-0.00968	0.16	0.92452	Curated_gene_sets:kegg_base_excision_repair
Curated_gene_sets:kegg...	39	-0.104	-0.00481	0.121	0.80497	Curated_gene_sets:kegg_nucleotide_excision_repair
Curated_gene_sets:kegg...	22	-0.199	-0.00695	0.178	0.86857	Curated_gene_sets:kegg_mismatch_repair
Curated_gene_sets:kegg...	27	-0.00209	-8.09e-05	0.158	0.50528	Curated_gene_sets:kegg_homologous_recombination
Curated_gene_sets:kegg...	13	0.242	0.0065	0.28	0.19362	Curated_gene_sets:kegg_non_homologous_end_joining
Curated_gene_sets:kegg...	254	0.0454	0.00535	0.0534	0.19796	Curated_gene_sets:kegg_mapk_signaling_pathway
Curated_gene_sets:kegg...	86	-0.0378	-0.00261	0.0897	0.66331	Curated_gene_sets:kegg_erbb_signaling_pathway
Curated_gene_sets:kegg...	167	0.0947	0.00908	0.0666	0.07736	Curated_gene_sets:kegg_calcium_signaling_pathway
Curated_gene_sets:kegg...	249	0.0467	0.00546	0.0625	0.22709	Curated_gene_sets:kegg_cytokine_cytokine_receptor_interaction
Curated_gene_sets:kegg...	181	0.0347	0.00346	0.067	0.30213	Curated_gene_sets:kegg_chemokine_signaling_pathway
Curated_gene_sets:kegg...	76	0.165	0.0107	0.102	0.052923	Curated_gene_sets:kegg_phosphatidylinositol_signaling_system
Curated_gene_sets:kegg...	250	0.11	0.0128	0.0544	0.021662	Curated_gene_sets:kegg_neuroactive_ligand_receptor_interaction
Curated_gene_sets:kegg...	122	-0.0484	-0.00397	0.0743	0.7426	Curated_gene_sets:kegg_cell_cycle
Curated_gene_sets:kegg...	107	0.0291	0.00223	0.0831	0.36323	Curated_gene_sets:kegg_oocyte_meiosis
Curated_gene_sets:kegg...	67	0.00518	0.000315	0.0995	0.47924	Curated_gene_sets:kegg_p53_signaling_pathway
Curated_gene_sets:kegg...	126	0.00338	0.000281	0.0694	0.4806	Curated_gene_sets:kegg_ubiquitin_mediated_proteolysis
Curated_gene_sets:kegg...	36	0.153	0.00681	0.131	0.12169	Curated_gene_sets:kegg_snare_interactions_in_vesicular_transport
Curated_gene_sets:kegg...	33	-0.191	-0.00817	0.166	0.87513	Curated_gene_sets:kegg_regulation_of_autophagy
Curated_gene_sets:kegg...	114	-0.038	-0.00302	0.0736	0.69722	Curated_gene_sets:kegg_lysosome
Curated_gene_sets:kegg...	176	-0.0903	-0.00888	0.0635	0.92254	Curated_gene_sets:kegg_endocytosis
Curated_gene_sets:kegg...	75	-0.018	-0.00116	0.0922	0.57725	Curated_gene_sets:kegg_peroxisome
Curated_gene_sets:kegg...	50	-0.181	-0.0095	0.126	0.92388	Curated_gene_sets:kegg_mtor_signaling_pathway
Curated_gene_sets:kegg...	81	0.0579	0.00387	0.0925	0.26559	Curated_gene_sets:kegg_apoptosis
Curated_gene_sets:kegg...	69	0.0537	0.00332	0.0966	0.28923	Curated_gene_sets:kegg_cardiac_muscle_contraction
Curated_gene_sets:kegg...	111	0.0843	0.0066	0.0834	0.15589	Curated_gene_sets:kegg_vascular_smooth_muscle_contraction
Curated_gene_sets:kegg...	146	0.0962	0.00863	0.069	0.081574	Curated_gene_sets:kegg_wnt_signaling_pathway
Curated_gene_sets:kegg...	24	0.0761	0.00277	0.172	0.32944	Curated_gene_sets:kegg_dorso_ventral_axis_formation
Curated_gene_sets:kegg...	47	0.114	0.00583	0.104	0.1347	Curated_gene_sets:kegg_notch_signaling_pathway
Curated_gene_sets:kegg...	55	0.141	0.0078	0.108	0.095839	Curated_gene_sets:kegg_hedgehog_signaling_pathway
Curated_gene_sets:kegg...	86	0.171	0.0118	0.0919	0.031643	Curated_gene_sets:kegg_tgf_beta_signaling_pathway
Curated_gene_sets:kegg...	124	0.102	0.00847	0.0765	0.090374	Curated_gene_sets:kegg_axon_guidance
Curated_gene_sets:kegg...	77	0.0272	0.00177	0.0968	0.38929	Curated_gene_sets:kegg_vegf_signaling_pathway
Curated_gene_sets:kegg...	193	0.0821	0.00845	0.0627	0.094988	Curated_gene_sets:kegg_focal_adhesion
Curated_gene_sets:kegg...	84	0.0935	0.00637	0.0932	0.15776	Curated_gene_sets:kegg_ecm_receptor_interaction
Curated_gene_sets:kegg...	118	0.0367	0.00296	0.0802	0.32349	Curated_gene_sets:kegg_cell_adhesion_molecules_cams
Curated_gene_sets:kegg...	70	0.148	0.00922	0.106	0.08081	Curated_gene_sets:kegg_adherens_junction
Curated_gene_sets:kegg...	128	0.0424	0.00356	0.0759	0.28815	Curated_gene_sets:kegg_tight_junction
Curated_gene_sets:kegg...	85	0.037	0.00253	0.0966	0.35084	Curated_gene_sets:kegg_gap_junction
Curated_gene_sets:kegg...	64	-0.0292	-0.00174	0.102	0.61254	Curated_gene_sets:kegg_complement_and_coagulation_cascades
Curated_gene_sets:kegg...	75	-0.183	-0.0118	0.109	0.95312	Curated_gene_sets:kegg_antigen_processing_and_presentation
Curated_gene_sets:kegg...	16	-0.147	-0.00437	0.201	0.76776	Curated_gene_sets:kegg_renin_angiotensin_system
Curated_gene_sets:kegg...	100	0.019	0.00141	0.0923	0.41868	Curated_gene_sets:kegg_toll_like_receptor_signaling_pathway
Curated_gene_sets:kegg...	58	0.123	0.00695	0.116	0.14512	Curated_gene_sets:kegg_nod_like_receptor_signaling_pathway
Curated_gene_sets:kegg...	66	0.129	0.00781	0.11	0.11943	Curated_gene_sets:kegg_rig_i_like_receptor_signaling_pathway
Curated_gene_sets:kegg...	53	0.115	0.00622	0.126	0.18146	Curated_gene_sets:kegg_cytosolic_dna_sensing_pathway
Curated_gene_sets:kegg...	147	0.0111	0.001	0.0785	0.44372	Curated_gene_sets:kegg_jak_stat_signaling_pathway
Curated_gene_sets:kegg...	81	0.0929	0.00622	0.096	0.16655	Curated_gene_sets:kegg_hematopoietic_cell_lineage
Curated_gene_sets:kegg...	125	0.0385	0.0032	0.0814	0.318	Curated_gene_sets:kegg_natural_killer_cell_mediated_cytotoxicity
Curated_gene_sets:kegg...	104	0.147	0.0112	0.0829	0.037654	Curated_gene_sets:kegg_t_cell_receptor_signaling_pathway
Curated_gene_sets:kegg...	73	0.0684	0.00434	0.1	0.24751	Curated_gene_sets:kegg_b_cell_receptor_signaling_pathway
Curated_gene_sets:kegg...	79	0.0481	0.00318	0.1	0.31555	Curated_gene_sets:kegg_fc_epsilon_ri_signaling_pathway
Curated_gene_sets:kegg...	94	-0.0332	-0.00239	0.0862	0.64979	Curated_gene_sets:kegg_fc_gamma_r_mediated_phagocytosis
Curated_gene_sets:kegg...	108	0.132	0.0102	0.0815	0.052742	Curated_gene_sets:kegg_leukocyte_transendothelial_migration
Curated_gene_sets:kegg...	40	-0.337	-0.0159	0.146	0.98947	Curated_gene_sets:kegg_intestinal_immune_network_for_iga_production
Curated_gene_sets:kegg...	13	0.0534	0.00143	0.214	0.4012	Curated_gene_sets:kegg_circadian_rhythm_mammal
Curated_gene_sets:kegg...	66	0.118	0.00715	0.1	0.11836	Curated_gene_sets:kegg_long_term_potentiation
Curated_gene_sets:kegg...	121	0.0508	0.00414	0.0751	0.24952	Curated_gene_sets:kegg_neurotrophin_signaling_pathway
Curated_gene_sets:kegg...	68	-0.0776	-0.00476	0.106	0.76767	Curated_gene_sets:kegg_long_term_depression
Curated_gene_sets:kegg...	342	-0.0616	-0.0084	0.067	0.82104	Curated_gene_sets:kegg_olfactory_transduction
Curated_gene_sets:kegg...	50	0.125	0.00656	0.141	0.18879	Curated_gene_sets:kegg_taste_transduction
Curated_gene_sets:kegg...	201	0.0333	0.0035	0.0593	0.2871	Curated_gene_sets:kegg_regulation_of_actin_cytoskeleton
Curated_gene_sets:kegg...	131	-0.0756	-0.00642	0.076	0.83987	Curated_gene_sets:kegg_insulin_signaling_pathway
Curated_gene_sets:kegg...	98	0.0728	0.00535	0.0916	0.21343	Curated_gene_sets:kegg_gnrh_signaling_pathway
Curated_gene_sets:kegg...	81	0.00568	0.00038	0.0936	0.47578	Curated_gene_sets:kegg_progesterone_mediated_oocyte_maturation
Curated_gene_sets:kegg...	100	0.0523	0.00389	0.084	0.26659	Curated_gene_sets:kegg_melanogenesis
Curated_gene_sets:kegg...	64	0.2	0.0119	0.102	0.025147	Curated_gene_sets:kegg_adipocytokine_signaling_pathway
Curated_gene_sets:kegg...	47	-0.0401	-0.00205	0.131	0.62051	Curated_gene_sets:kegg_type_ii_diabetes_mellitus
Curated_gene_sets:kegg...	36	-0.261	-0.0116	0.147	0.96238	Curated_gene_sets:kegg_type_i_diabetes_mellitus
Curated_gene_sets:kegg...	25	0.0863	0.00321	0.167	0.30239	Curated_gene_sets:kegg_maturity_onset_diabetes_of_the_young
Curated_gene_sets:kegg...	41	-0.013	-0.00062	0.131	0.53967	Curated_gene_sets:kegg_aldosterone_regulated_sodium_reabsorption
Curated_gene_sets:kegg...	42	0.151	0.00727	0.118	0.10165	Curated_gene_sets:kegg_vasopressin_regulated_water_reabsorption
Curated_gene_sets:kegg...	22	0.0849	0.00296	0.169	0.30772	Curated_gene_sets:kegg_proximal_tubule_bicarbonate_reclamation
Curated_gene_sets:kegg...	155	0.0672	0.0062	0.0645	0.14897	Curated_gene_sets:kegg_alzheimers_disease
Curated_gene_sets:kegg...	111	0.106	0.00832	0.0764	0.081863	Curated_gene_sets:kegg_parkinsons_disease
Curated_gene_sets:kegg...	52	0.0528	0.00283	0.116	0.32398	Curated_gene_sets:kegg_amyotrophic_lateral_sclerosis_als
Curated_gene_sets:kegg...	169	0.0837	0.00806	0.0619	0.088149	Curated_gene_sets:kegg_huntingtons_disease
Curated_gene_sets:kegg...	33	-0.0736	-0.00315	0.153	0.68523	Curated_gene_sets:kegg_prion_diseases
Curated_gene_sets:kegg...	51	0.0267	0.00142	0.113	0.4071	Curated_gene_sets:kegg_vibrio_cholerae_infection
Curated_gene_sets:kegg...	64	0.0873	0.00519	0.0983	0.18726	Curated_gene_sets:kegg_epithelial_cell_signaling_in_helicobacter_pylori_infection
Curated_gene_sets:kegg...	52	0.129	0.00692	0.115	0.13119	Curated_gene_sets:kegg_pathogenic_escherichia_coli_infection
Curated_gene_sets:kegg...	62	-0.013	-0.000761	0.111	0.54667	Curated_gene_sets:kegg_leishmania_infection
Curated_gene_sets:kegg...	316	0.0806	0.0106	0.0464	0.041379	Curated_gene_sets:kegg_pathways_in_cancer
Curated_gene_sets:kegg...	62	0.0481	0.00281	0.113	0.33528	Curated_gene_sets:kegg_colorectal_cancer
Curated_gene_sets:kegg...	68	0.0915	0.00561	0.096	0.17017	Curated_gene_sets:kegg_renal_cell_carcinoma
Curated_gene_sets:kegg...	67	0.136	0.00828	0.106	0.09912	Curated_gene_sets:kegg_pancreatic_cancer
Curated_gene_sets:kegg...	51	0.119	0.00634	0.123	0.16542	Curated_gene_sets:kegg_endometrial_cancer
Curated_gene_sets:kegg...	64	0.0565	0.00336	0.103	0.29147	Curated_gene_sets:kegg_glioma
Curated_gene_sets:kegg...	85	0.102	0.007	0.091	0.13078	Curated_gene_sets:kegg_prostate_cancer
Curated_gene_sets:kegg...	29	0.249	0.00998	0.138	0.035743	Curated_gene_sets:kegg_thyroid_cancer
Curated_gene_sets:kegg...	55	0.102	0.00563	0.11	0.17726	Curated_gene_sets:kegg_basal_cell_carcinoma
Curated_gene_sets:kegg...	68	0.0273	0.00167	0.101	0.39299	Curated_gene_sets:kegg_melanoma
Curated_gene_sets:kegg...	40	0.0705	0.00332	0.131	0.29494	Curated_gene_sets:kegg_bladder_cancer
Curated_gene_sets:kegg...	72	0.17	0.0107	0.0991	0.043061	Curated_gene_sets:kegg_chronic_myeloid_leukemia
Curated_gene_sets:kegg...	55	0.184	0.0101	0.117	0.058748	Curated_gene_sets:kegg_acute_myeloid_leukemia
Curated_gene_sets:kegg...	82	0.19	0.0128	0.0885	0.01581	Curated_gene_sets:kegg_small_cell_lung_cancer
Curated_gene_sets:kegg...	54	0.117	0.00638	0.109	0.14332	Curated_gene_sets:kegg_non_small_cell_lung_cancer
Curated_gene_sets:kegg...	24	-0.0826	-0.00301	0.181	0.67642	Curated_gene_sets:kegg_asthma
Curated_gene_sets:kegg...	44	-0.16	-0.00791	0.16	0.84158	Curated_gene_sets:kegg_autoimmune_thyroid_disease
Curated_gene_sets:kegg...	121	0.00222	0.000181	0.0988	0.49104	Curated_gene_sets:kegg_systemic_lupus_erythematosus
Curated_gene_sets:kegg...	29	-0.21	-0.00841	0.176	0.88292	Curated_gene_sets:kegg_allograft_rejection
Curated_gene_sets:kegg...	30	-0.302	-0.0123	0.175	0.95836	Curated_gene_sets:kegg_graft_versus_host_disease
Curated_gene_sets:kegg...	31	-0.15	-0.00621	0.146	0.84786	Curated_gene_sets:kegg_primary_immunodeficiency
Curated_gene_sets:kegg...	82	0.0242	0.00163	0.0931	0.39763	Curated_gene_sets:kegg_hypertrophic_cardiomyopathy_hcm
Curated_gene_sets:kegg...	71	0.0547	0.00343	0.102	0.29572	Curated_gene_sets:kegg_arrhythmogenic_right_ventricular_cardiomyopathy_arvc
Curated_gene_sets:kegg...	87	0.0886	0.00614	0.0916	0.16667	Curated_gene_sets:kegg_dilated_cardiomyopathy
Curated_gene_sets:kegg...	61	-0.0567	-0.00329	0.118	0.6848	Curated_gene_sets:kegg_viral_myocarditis
Curated_gene_sets:bioc...	15	0.473	0.0136	0.205	0.010516	Curated_gene_sets:biocarta_rela_pathway
Curated_gene_sets:bioc...	30	0.0443	0.00181	0.157	0.38889	Curated_gene_sets:biocarta_no1_pathway
Curated_gene_sets:bioc...	21	0.0844	0.00288	0.185	0.32391	Curated_gene_sets:biocarta_csk_pathway
Curated_gene_sets:bioc...	11	-0.083	-0.00205	0.195	0.6652	Curated_gene_sets:biocarta_srcrptp_pathway
Curated_gene_sets:bioc...	18	-0.0956	-0.00302	0.187	0.69563	Curated_gene_sets:biocarta_ami_pathway
Curated_gene_sets:bioc...	13	-0.226	-0.00606	0.233	0.83371	Curated_gene_sets:biocarta_granulocytes_pathway
Curated_gene_sets:bioc...	10	0.159	0.00374	0.262	0.27251	Curated_gene_sets:biocarta_lym_pathway
Curated_gene_sets:bioc...	17	-0.115	-0.00352	0.18	0.73783	Curated_gene_sets:biocarta_arap_pathway
Curated_gene_sets:bioc...	34	-0.131	-0.00569	0.136	0.83167	Curated_gene_sets:biocarta_agr_pathway
Curated_gene_sets:bioc...	12	0.133	0.00342	0.252	0.29943	Curated_gene_sets:biocarta_akap95_pathway
Curated_gene_sets:bioc...	20	0.284	0.00946	0.203	0.08113	Curated_gene_sets:biocarta_akt_pathway
Curated_gene_sets:bioc...	37	0.0609	0.00276	0.152	0.34435	Curated_gene_sets:biocarta_alk_pathway
Curated_gene_sets:bioc...	32	-0.174	-0.00734	0.147	0.88176	Curated_gene_sets:biocarta_at1r_pathway
Curated_gene_sets:bioc...	10	0.153	0.00359	0.282	0.2944	Curated_gene_sets:biocarta_ace2_pathway
Curated_gene_sets:bioc...	10	-0.096	-0.00226	0.29	0.62954	Curated_gene_sets:biocarta_asbcell_pathway
Curated_gene_sets:bioc...	10	0.0498	0.00117	0.227	0.41325	Curated_gene_sets:biocarta_dnafragment_pathway
Curated_gene_sets:bioc...	22	-0.236	-0.00825	0.174	0.91222	Curated_gene_sets:biocarta_chemical_pathway
Curated_gene_sets:bioc...	22	0.0076	0.000265	0.174	0.48259	Curated_gene_sets:biocarta_sppa_pathway
Curated_gene_sets:bioc...	20	0.348	0.0116	0.186	0.031019	Curated_gene_sets:biocarta_atm_pathway
Curated_gene_sets:bioc...	13	0.371	0.00997	0.251	0.069959	Curated_gene_sets:biocarta_agpcr_pathway
Curated_gene_sets:bioc...	15	0.265	0.00764	0.218	0.11225	Curated_gene_sets:biocarta_bcellsurvival_pathway
Curated_gene_sets:bioc...	10	-0.0634	-0.00149	0.31	0.58116	Curated_gene_sets:biocarta_blymphocyte_pathway
Curated_gene_sets:bioc...	32	-0.212	-0.00892	0.155	0.91402	Curated_gene_sets:biocarta_bcr_pathway
Curated_gene_sets:bioc...	40	-0.0651	-0.00306	0.132	0.68974	Curated_gene_sets:biocarta_biopeptides_pathway
Curated_gene_sets:bioc...	6	-0.125	-0.00229	0.349	0.64031	Curated_gene_sets:biocarta_neurotransmitters_pathway
Curated_gene_sets:bioc...	14	-0.171	-0.00478	0.214	0.78817	Curated_gene_sets:biocarta_rankl_pathway
Curated_gene_sets:bioc...	13	0.2	0.00536	0.226	0.18844	Curated_gene_sets:biocarta_cacam_pathway
Curated_gene_sets:bioc...	16	0.209	0.00623	0.204	0.15264	Curated_gene_sets:biocarta_cdmac_pathway
Curated_gene_sets:bioc...	31	-0.0382	-0.00158	0.15	0.60051	Curated_gene_sets:biocarta_carm_er_pathway
Curated_gene_sets:bioc...	22	-0.0652	-0.00228	0.17	0.64936	Curated_gene_sets:biocarta_caspase_pathway
Curated_gene_sets:bioc...	12	-0.23	-0.00592	0.228	0.8431	Curated_gene_sets:biocarta_cbl_pathway
Curated_gene_sets:bioc...	22	0.121	0.00424	0.183	0.25289	Curated_gene_sets:biocarta_ccr3_pathway
Curated_gene_sets:bioc...	12	0.155	0.00401	0.248	0.26545	Curated_gene_sets:biocarta_cd40_pathway
Curated_gene_sets:bioc...	18	-0.195	-0.00615	0.201	0.83432	Curated_gene_sets:biocarta_mcm_pathway
Curated_gene_sets:bioc...	28	0.0598	0.00235	0.152	0.34682	Curated_gene_sets:biocarta_g1_pathway
Curated_gene_sets:bioc...	24	-0.0226	-0.000824	0.146	0.56164	Curated_gene_sets:biocarta_g2_pathway
Curated_gene_sets:bioc...	12	0.0624	0.00161	0.221	0.38897	Curated_gene_sets:biocarta_cell2cell_pathway
Curated_gene_sets:bioc...	17	-0.182	-0.00559	0.206	0.81099	Curated_gene_sets:biocarta_lair_pathway
Curated_gene_sets:bioc...	21	-0.076	-0.00259	0.172	0.67108	Curated_gene_sets:biocarta_ceramide_pathway
Curated_gene_sets:bioc...	19	0.372	0.0121	0.188	0.02407	Curated_gene_sets:biocarta_tid_pathway
Curated_gene_sets:bioc...	12	-0.249	-0.00642	0.224	0.86734	Curated_gene_sets:biocarta_classic_pathway
Curated_gene_sets:bioc...	18	-0.0544	-0.00172	0.202	0.60621	Curated_gene_sets:biocarta_comp_pathway
Curated_gene_sets:bioc...	12	0.188	0.00485	0.209	0.18451	Curated_gene_sets:biocarta_vdr_pathway
Curated_gene_sets:bioc...	29	0.179	0.00718	0.155	0.1233	Curated_gene_sets:biocarta_hdac_pathway
Curated_gene_sets:bioc...	19	0.239	0.00775	0.195	0.1109	Curated_gene_sets:biocarta_gcr_pathway
Curated_gene_sets:bioc...	23	0.241	0.00861	0.187	0.098376	Curated_gene_sets:biocarta_ctcf_pathway
Curated_gene_sets:bioc...	13	0.236	0.00635	0.251	0.1732	Curated_gene_sets:biocarta_ctl_pathway
Curated_gene_sets:bioc...	24	0.211	0.00768	0.171	0.10946	Curated_gene_sets:biocarta_cxcr4_pathway
Curated_gene_sets:bioc...	24	0.0461	0.00168	0.161	0.38722	Curated_gene_sets:biocarta_cellcycle_pathway
Curated_gene_sets:bioc...	12	-0.175	-0.00451	0.26	0.74899	Curated_gene_sets:biocarta_cftr_pathway
Curated_gene_sets:bioc...	21	-0.156	-0.00533	0.196	0.78786	Curated_gene_sets:biocarta_cytokine_pathway
Curated_gene_sets:bioc...	27	-0.0612	-0.00237	0.184	0.63023	Curated_gene_sets:biocarta_inflam_pathway
Curated_gene_sets:bioc...	13	-0.115	-0.0031	0.224	0.69704	Curated_gene_sets:biocarta_d4gdi_pathway
Curated_gene_sets:bioc...	22	-0.143	-0.00499	0.179	0.78751	Curated_gene_sets:biocarta_dc_pathway
Curated_gene_sets:bioc...	10	0.395	0.00931	0.249	0.056408	Curated_gene_sets:biocarta_p35alzheimers_pathway
Curated_gene_sets:bioc...	9	0.646	0.0144	0.267	0.0077378	Curated_gene_sets:biocarta_rna_pathway
Curated_gene_sets:bioc...	18	0.17	0.00537	0.181	0.17461	Curated_gene_sets:biocarta_mta3_pathway
Curated_gene_sets:bioc...	10	0.106	0.00251	0.249	0.33429	Curated_gene_sets:biocarta_skp2e2f_pathway
Curated_gene_sets:bioc...	18	-0.0551	-0.00174	0.193	0.61216	Curated_gene_sets:biocarta_calcineurin_pathway
Curated_gene_sets:bioc...	30	-0.353	-0.0144	0.159	0.9869	Curated_gene_sets:biocarta_egf_pathway
Curated_gene_sets:bioc...	10	0.0482	0.00114	0.216	0.41164	Curated_gene_sets:biocarta_etc_pathway
Curated_gene_sets:bioc...	18	0.0331	0.00105	0.201	0.43447	Curated_gene_sets:biocarta_ndkdynamin_pathway
Curated_gene_sets:bioc...	9	0.413	0.00922	0.283	0.072103	Curated_gene_sets:biocarta_epha4_pathway
Curated_gene_sets:bioc...	17	-0.374	-0.0115	0.212	0.96135	Curated_gene_sets:biocarta_epo_pathway
Curated_gene_sets:bioc...	24	-0.0437	-0.0016	0.18	0.5958	Curated_gene_sets:biocarta_ecm_pathway
Curated_gene_sets:bioc...	27	-0.307	-0.0119	0.162	0.97109	Curated_gene_sets:biocarta_erk_pathway
Curated_gene_sets:bioc...	15	0.0414	0.00119	0.216	0.42415	Curated_gene_sets:biocarta_eryth_pathway
Curated_gene_sets:bioc...	11	0.402	0.00992	0.247	0.051689	Curated_gene_sets:biocarta_eponfkb_pathway
Curated_gene_sets:bioc...	14	0.263	0.00732	0.251	0.14767	Curated_gene_sets:biocarta_eif_pathway
Curated_gene_sets:bioc...	13	-0.218	-0.00585	0.219	0.83967	Curated_gene_sets:biocarta_extrinsic_pathway
Curated_gene_sets:bioc...	30	-0.13	-0.00531	0.146	0.81466	Curated_gene_sets:biocarta_fas_pathway
Curated_gene_sets:bioc...	36	-0.0585	-0.00261	0.149	0.65294	Curated_gene_sets:biocarta_fcer1_pathway
Curated_gene_sets:bioc...	9	-0.151	-0.00338	0.291	0.69809	Curated_gene_sets:biocarta_feeder_pathway
Curated_gene_sets:bioc...	12	-0.118	-0.00305	0.236	0.69174	Curated_gene_sets:biocarta_fibrinolysis_pathway
Curated_gene_sets:bioc...	34	0.259	0.0113	0.142	0.034253	Curated_gene_sets:biocarta_fmlp_pathway
Curated_gene_sets:bioc...	9	0.276	0.00616	0.257	0.14161	Curated_gene_sets:biocarta_free_pathway
Curated_gene_sets:bioc...	9	-0.147	-0.00329	0.282	0.69912	Curated_gene_sets:biocarta_gaba_pathway
Curated_gene_sets:bioc...	16	0.376	0.0112	0.238	0.057172	Curated_gene_sets:biocarta_gata3_pathway
Curated_gene_sets:bioc...	9	-0.287	-0.00641	0.249	0.87537	Curated_gene_sets:biocarta_glycolysis_pathway
Curated_gene_sets:bioc...	11	0.235	0.0058	0.228	0.15169	Curated_gene_sets:biocarta_set_pathway
Curated_gene_sets:bioc...	27	-0.359	-0.0139	0.158	0.9884	Curated_gene_sets:biocarta_gh_pathway
Curated_gene_sets:bioc...	11	-0.322	-0.00796	0.237	0.91271	Curated_gene_sets:biocarta_ahsp_pathway
Curated_gene_sets:bioc...	9	-0.0387	-0.000865	0.263	0.55862	Curated_gene_sets:biocarta_tcapoptosis_pathway
Curated_gene_sets:bioc...	55	-0.00838	-0.000462	0.108	0.53085	Curated_gene_sets:biocarta_hivnef_pathway
Curated_gene_sets:bioc...	13	0.0631	0.00169	0.214	0.38414	Curated_gene_sets:biocarta_salmonella_pathway
Curated_gene_sets:bioc...	34	-0.0569	-0.00247	0.139	0.65847	Curated_gene_sets:biocarta_mpr_pathway
Curated_gene_sets:bioc...	17	0.32	0.00984	0.2	0.054126	Curated_gene_sets:biocarta_hcmv_pathway
Curated_gene_sets:bioc...	21	-0.0121	-0.000411	0.159	0.53024	Curated_gene_sets:biocarta_p53hypoxia_pathway
Curated_gene_sets:bioc...	15	-0.379	-0.0109	0.215	0.96121	Curated_gene_sets:biocarta_hif_pathway
Curated_gene_sets:bioc...	20	-0.167	-0.00555	0.189	0.81107	Curated_gene_sets:biocarta_igf1_pathway
Curated_gene_sets:bioc...	15	-0.182	-0.00525	0.229	0.7867	Curated_gene_sets:biocarta_il17_pathway
Curated_gene_sets:bioc...	20	-0.355	-0.0118	0.207	0.95719	Curated_gene_sets:biocarta_il2_pathway
Curated_gene_sets:bioc...	13	-0.488	-0.0131	0.233	0.98185	Curated_gene_sets:biocarta_il3_pathway
Curated_gene_sets:bioc...	10	-0.338	-0.00796	0.294	0.87507	Curated_gene_sets:biocarta_il4_pathway
Curated_gene_sets:bioc...	9	-0.658	-0.0147	0.313	0.98229	Curated_gene_sets:biocarta_il5_pathway
Curated_gene_sets:bioc...	21	-0.426	-0.0145	0.18	0.99106	Curated_gene_sets:biocarta_il6_pathway
Curated_gene_sets:bioc...	17	-0.156	-0.0048	0.215	0.76622	Curated_gene_sets:biocarta_il10_pathway
Curated_gene_sets:bioc...	20	0.0976	0.00325	0.197	0.31028	Curated_gene_sets:biocarta_il12_pathway
Curated_gene_sets:bioc...	36	-0.134	-0.006	0.135	0.84093	Curated_gene_sets:biocarta_il2rb_pathway
Curated_gene_sets:bioc...	16	-0.453	-0.0135	0.231	0.97539	Curated_gene_sets:biocarta_il22bp_pathway
Curated_gene_sets:bioc...	16	0.219	0.00652	0.208	0.14576	Curated_gene_sets:biocarta_il7_pathway
Curated_gene_sets:bioc...	26	0.0648	0.00246	0.157	0.34028	Curated_gene_sets:biocarta_gsk3_pathway
Curated_gene_sets:bioc...	31	0.0369	0.00153	0.143	0.39802	Curated_gene_sets:biocarta_death_pathway
Curated_gene_sets:bioc...	25	0.249	0.00927	0.156	0.055076	Curated_gene_sets:biocarta_raccycd_pathway
Curated_gene_sets:bioc...	23	-0.262	-0.00937	0.178	0.92962	Curated_gene_sets:biocarta_gleevec_pathway
Curated_gene_sets:bioc...	21	-0.152	-0.00518	0.181	0.79965	Curated_gene_sets:biocarta_insulin_pathway
Curated_gene_sets:bioc...	37	0.127	0.00575	0.133	0.1704	Curated_gene_sets:biocarta_integrin_pathway
Curated_gene_sets:bioc...	19	-0.19	-0.00617	0.188	0.8445	Curated_gene_sets:biocarta_intrinsic_pathway
Curated_gene_sets:bioc...	45	-0.00174	-8.66e-05	0.123	0.50562	Curated_gene_sets:biocarta_keratinocyte_pathway
Curated_gene_sets:bioc...	10	0.0992	0.00234	0.305	0.37229	Curated_gene_sets:biocarta_tcra_pathway
Curated_gene_sets:bioc...	12	-0.00553	-0.000143	0.217	0.51015	Curated_gene_sets:biocarta_lectin_pathway
Curated_gene_sets:bioc...	28	-0.116	-0.00459	0.156	0.77259	Curated_gene_sets:biocarta_pyk2_pathway
Curated_gene_sets:bioc...	11	0.151	0.00372	0.283	0.29733	Curated_gene_sets:biocarta_egfr_smrte_pathway
Curated_gene_sets:bioc...	83	-0.0175	-0.00118	0.0905	0.57661	Curated_gene_sets:biocarta_mapk_pathway
Curated_gene_sets:bioc...	24	0.0668	0.00244	0.171	0.34794	Curated_gene_sets:biocarta_mcalpain_pathway
Curated_gene_sets:bioc...	56	0.155	0.00861	0.11	0.079853	Curated_gene_sets:biocarta_ppara_pathway
Curated_gene_sets:bioc...	19	-0.154	-0.00499	0.182	0.80025	Curated_gene_sets:biocarta_ets_pathway
Curated_gene_sets:bioc...	10	0.278	0.00654	0.264	0.14613	Curated_gene_sets:biocarta_monocyte_pathway
Curated_gene_sets:bioc...	23	0.123	0.00441	0.187	0.25513	Curated_gene_sets:biocarta_mtor_pathway
Curated_gene_sets:bioc...	23	-0.254	-0.00908	0.182	0.91844	Curated_gene_sets:biocarta_igf1r_pathway
Curated_gene_sets:bioc...	15	-0.284	-0.0082	0.193	0.92938	Curated_gene_sets:biocarta_pitx2_pathway
Curated_gene_sets:bioc...	17	-0.28	-0.0086	0.209	0.91023	Curated_gene_sets:biocarta_ngf_pathway
Curated_gene_sets:bioc...	26	0.43	0.0163	0.167	0.0050738	Curated_gene_sets:biocarta_vip_pathway
Curated_gene_sets:bioc...	53	0.00757	0.00041	0.113	0.47325	Curated_gene_sets:biocarta_nfat_pathway
Curated_gene_sets:bioc...	23	0.489	0.0175	0.173	0.0022888	Curated_gene_sets:biocarta_nthi_pathway
Curated_gene_sets:bioc...	20	0.343	0.0114	0.181	0.029117	Curated_gene_sets:biocarta_nfkb_pathway
Curated_gene_sets:bioc...	21	0.134	0.00458	0.178	0.22504	Curated_gene_sets:biocarta_nos1_pathway
Curated_gene_sets:bioc...	16	0.026	0.000774	0.209	0.45061	Curated_gene_sets:biocarta_no2il12_pathway
Curated_gene_sets:bioc...	15	0.162	0.00466	0.245	0.25439	Curated_gene_sets:biocarta_rarrxr_pathway
Curated_gene_sets:bioc...	14	0.233	0.0065	0.2	0.12188	Curated_gene_sets:biocarta_nuclearrs_pathway
Curated_gene_sets:bioc...	13	0.26	0.00698	0.23	0.12952	Curated_gene_sets:biocarta_arenrf2_pathway
Curated_gene_sets:bioc...	39	-0.0137	-0.000636	0.134	0.54069	Curated_gene_sets:biocarta_p38mapk_pathway
Curated_gene_sets:bioc...	16	-0.183	-0.00546	0.191	0.83143	Curated_gene_sets:biocarta_p53_pathway
Curated_gene_sets:bioc...	30	-0.31	-0.0126	0.159	0.97441	Curated_gene_sets:biocarta_pdgf_pathway
Curated_gene_sets:bioc...	17	-0.089	-0.00273	0.189	0.68078	Curated_gene_sets:biocarta_ccr5_pathway
Curated_gene_sets:bioc...	22	-0.192	-0.00671	0.173	0.86623	Curated_gene_sets:biocarta_ptdins_pathway
Curated_gene_sets:bioc...	12	0.394	0.0102	0.272	0.073914	Curated_gene_sets:biocarta_plce_pathway
Curated_gene_sets:bioc...	27	0.177	0.00683	0.165	0.14284	Curated_gene_sets:biocarta_edg1_pathway
Curated_gene_sets:bioc...	11	-0.146	-0.0036	0.241	0.72723	Curated_gene_sets:biocarta_cdk5_pathway
Curated_gene_sets:bioc...	29	-0.069	-0.00277	0.164	0.66264	Curated_gene_sets:biocarta_myosin_pathway
Curated_gene_sets:bioc...	11	0.0692	0.00171	0.255	0.39292	Curated_gene_sets:biocarta_plateletapp_pathway
Curated_gene_sets:bioc...	14	-0.254	-0.00706	0.211	0.88516	Curated_gene_sets:biocarta_ps1_pathway
Curated_gene_sets:bioc...	28	0.248	0.00979	0.166	0.066914	Curated_gene_sets:biocarta_proteasome_pathway
Curated_gene_sets:bioc...	15	0.159	0.00459	0.223	0.23793	Curated_gene_sets:biocarta_akapcentrosome_pathway
Curated_gene_sets:bioc...	18	0.219	0.00691	0.206	0.1436	Curated_gene_sets:biocarta_pten_pathway
Curated_gene_sets:bioc...	11	0.17	0.00419	0.23	0.23002	Curated_gene_sets:biocarta_rab_pathway
Curated_gene_sets:bioc...	23	0.0324	0.00116	0.171	0.42485	Curated_gene_sets:biocarta_rac1_pathway
Curated_gene_sets:bioc...	21	0.136	0.00466	0.183	0.22843	Curated_gene_sets:biocarta_ras_pathway
Curated_gene_sets:bioc...	20	0.175	0.00582	0.198	0.18896	Curated_gene_sets:biocarta_nkcells_pathway
Curated_gene_sets:bioc...	13	0.362	0.00973	0.224	0.053128	Curated_gene_sets:biocarta_rb_pathway
Curated_gene_sets:bioc...	41	-0.0414	-0.00197	0.128	0.62719	Curated_gene_sets:biocarta_chrebp2_pathway
Curated_gene_sets:bioc...	25	-0.114	-0.00423	0.171	0.74722	Curated_gene_sets:biocarta_bad_pathway
Curated_gene_sets:bioc...	17	0.243	0.00746	0.195	0.10649	Curated_gene_sets:biocarta_ck1_pathway
Curated_gene_sets:bioc...	10	-0.0723	-0.0017	0.316	0.59062	Curated_gene_sets:biocarta_eif2_pathway
Curated_gene_sets:bioc...	24	0.198	0.00721	0.185	0.14217	Curated_gene_sets:biocarta_eif4_pathway
Curated_gene_sets:bioc...	15	-0.199	-0.00573	0.248	0.78837	Curated_gene_sets:biocarta_stem_pathway
Curated_gene_sets:bioc...	13	0.0596	0.0016	0.235	0.40006	Curated_gene_sets:biocarta_p27_pathway
Curated_gene_sets:bioc...	23	0.043	0.00153	0.163	0.39587	Curated_gene_sets:biocarta_pgc1a_pathway
Curated_gene_sets:bioc...	17	0.00166	5.1e-05	0.175	0.49622	Curated_gene_sets:biocarta_pml_pathway
Curated_gene_sets:bioc...	14	0.00174	4.86e-05	0.218	0.49681	Curated_gene_sets:biocarta_dream_pathway
Curated_gene_sets:bioc...	11	-0.0492	-0.00122	0.276	0.57085	Curated_gene_sets:biocarta_leptin_pathway
Curated_gene_sets:bioc...	29	-0.101	-0.00403	0.158	0.73814	Curated_gene_sets:biocarta_rho_pathway
Curated_gene_sets:bioc...	12	0.207	0.00534	0.278	0.22827	Curated_gene_sets:biocarta_akap13_pathway
Curated_gene_sets:bioc...	21	0.209	0.00713	0.166	0.10394	Curated_gene_sets:biocarta_atrbrca_pathway
Curated_gene_sets:bioc...	18	0.195	0.00615	0.197	0.16214	Curated_gene_sets:biocarta_cardiacegf_pathway
Curated_gene_sets:bioc...	22	-0.0976	-0.00341	0.181	0.70515	Curated_gene_sets:biocarta_her2_pathway
Curated_gene_sets:bioc...	18	-0.0888	-0.00281	0.186	0.68337	Curated_gene_sets:biocarta_erk5_pathway
Curated_gene_sets:bioc...	19	-0.312	-0.0101	0.174	0.96305	Curated_gene_sets:biocarta_mal_pathway
Curated_gene_sets:bioc...	18	0.0589	0.00186	0.206	0.38727	Curated_gene_sets:biocarta_mef2d_pathway
Curated_gene_sets:bioc...	19	-0.122	-0.00397	0.174	0.75862	Curated_gene_sets:biocarta_mitochondria_pathway
Curated_gene_sets:bioc...	16	-0.0732	-0.00218	0.223	0.62846	Curated_gene_sets:biocarta_ach_pathway
Curated_gene_sets:bioc...	12	0.0615	0.00159	0.257	0.40552	Curated_gene_sets:biocarta_parkin_pathway
Curated_gene_sets:bioc...	16	0.194	0.00577	0.203	0.17013	Curated_gene_sets:biocarta_cdc42rac_pathway
Curated_gene_sets:bioc...	10	-0.015	-0.000352	0.278	0.52148	Curated_gene_sets:biocarta_ranms_pathway
Curated_gene_sets:bioc...	12	0.107	0.00277	0.248	0.33224	Curated_gene_sets:biocarta_barr_mapk_pathway
Curated_gene_sets:bioc...	19	0.589	0.0191	0.231	0.0053491	Curated_gene_sets:biocarta_tob1_pathway
Curated_gene_sets:bioc...	15	-0.0631	-0.00182	0.215	0.61553	Curated_gene_sets:biocarta_barrestin_src_pathway
Curated_gene_sets:bioc...	27	0.0132	0.000511	0.179	0.47053	Curated_gene_sets:biocarta_nkt_pathway
Curated_gene_sets:bioc...	31	0.101	0.0042	0.158	0.26058	Curated_gene_sets:biocarta_il1r_pathway
Curated_gene_sets:bioc...	36	0.0341	0.00152	0.132	0.39841	Curated_gene_sets:biocarta_met_pathway
Curated_gene_sets:bioc...	32	-0.0138	-0.000583	0.154	0.53568	Curated_gene_sets:biocarta_gpcr_pathway
Curated_gene_sets:bioc...	19	0.0906	0.00294	0.208	0.33176	Curated_gene_sets:biocarta_igf1mtor_pathway
Curated_gene_sets:bioc...	10	-0.0299	-0.000703	0.248	0.54796	Curated_gene_sets:biocarta_sodd_pathway
Curated_gene_sets:bioc...	16	0.379	0.0113	0.237	0.054758	Curated_gene_sets:biocarta_shh_pathway
Curated_gene_sets:bioc...	11	-0.0932	-0.0023	0.213	0.6689	Curated_gene_sets:biocarta_ptc1_pathway
Curated_gene_sets:bioc...	17	-0.563	-0.0173	0.217	0.99524	Curated_gene_sets:biocarta_spry_pathway
Curated_gene_sets:bioc...	10	0.191	0.00449	0.266	0.23683	Curated_gene_sets:biocarta_barrestin_pathway
Curated_gene_sets:bioc...	19	0.174	0.00566	0.194	0.18378	Curated_gene_sets:biocarta_stathmin_pathway
Curated_gene_sets:bioc...	15	-0.0446	-0.00129	0.206	0.5859	Curated_gene_sets:biocarta_hsp27_pathway
Curated_gene_sets:bioc...	43	0.0185	0.0009	0.131	0.4439	Curated_gene_sets:biocarta_tcr_pathway
Curated_gene_sets:bioc...	12	0.158	0.00408	0.27	0.27899	Curated_gene_sets:biocarta_tcytotoxic_pathway
Curated_gene_sets:bioc...	12	0.142	0.00366	0.276	0.30396	Curated_gene_sets:biocarta_thelper_pathway
Curated_gene_sets:bioc...	14	-0.0709	-0.00197	0.213	0.63013	Curated_gene_sets:biocarta_tall1_pathway
Curated_gene_sets:bioc...	18	-0.0819	-0.00259	0.206	0.6542	Curated_gene_sets:biocarta_tel_pathway
Curated_gene_sets:bioc...	19	0.351	0.0114	0.196	0.037172	Curated_gene_sets:biocarta_tgfb_pathway
Curated_gene_sets:bioc...	17	0.0846	0.0026	0.231	0.35705	Curated_gene_sets:biocarta_th1th2_pathway
Curated_gene_sets:bioc...	17	0.321	0.00985	0.202	0.056497	Curated_gene_sets:biocarta_41bb_pathway
Curated_gene_sets:bioc...	8	-0.0722	-0.00152	0.368	0.57788	Curated_gene_sets:biocarta_kreb_pathway
Curated_gene_sets:bioc...	18	0.233	0.00736	0.222	0.14709	Curated_gene_sets:biocarta_ctla4_pathway
Curated_gene_sets:bioc...	15	-0.126	-0.00364	0.226	0.71216	Curated_gene_sets:biocarta_longevity_pathway
Curated_gene_sets:bioc...	10	-0.26	-0.00611	0.275	0.8277	Curated_gene_sets:biocarta_sars_pathway
Curated_gene_sets:bioc...	35	0.115	0.00505	0.15	0.22171	Curated_gene_sets:biocarta_par1_pathway
Curated_gene_sets:bioc...	23	0.33	0.0118	0.175	0.030135	Curated_gene_sets:biocarta_stress_pathway
Curated_gene_sets:bioc...	29	0.0416	0.00167	0.144	0.38628	Curated_gene_sets:biocarta_tnfr1_pathway
Curated_gene_sets:bioc...	16	-0.00738	-0.00022	0.205	0.51436	Curated_gene_sets:biocarta_tnfr2_pathway
Curated_gene_sets:bioc...	33	0.172	0.00734	0.14	0.10984	Curated_gene_sets:biocarta_toll_pathway
Curated_gene_sets:bioc...	24	-0.228	-0.00832	0.188	0.88752	Curated_gene_sets:biocarta_tpo_pathway
Curated_gene_sets:bioc...	27	0.0959	0.00371	0.158	0.27246	Curated_gene_sets:biocarta_creb_pathway
Curated_gene_sets:bioc...	13	0.471	0.0127	0.248	0.028742	Curated_gene_sets:biocarta_carm1_pathway
Curated_gene_sets:bioc...	21	-0.122	-0.00415	0.189	0.7402	Curated_gene_sets:biocarta_tff_pathway
Curated_gene_sets:bioc...	12	-0.142	-0.00366	0.235	0.72706	Curated_gene_sets:biocarta_trka_pathway
Curated_gene_sets:bioc...	17	0.343	0.0105	0.183	0.030284	Curated_gene_sets:biocarta_arf_pathway
Curated_gene_sets:bioc...	18	0.16	0.00504	0.2	0.213	Curated_gene_sets:biocarta_ucalpain_pathway
Curated_gene_sets:bioc...	27	-0.0199	-0.000768	0.151	0.55229	Curated_gene_sets:biocarta_vegf_pathway
Curated_gene_sets:bioc...	8	-0.119	-0.0025	0.292	0.65774	Curated_gene_sets:biocarta_vitcb_pathway
Curated_gene_sets:bioc...	26	-0.0115	-0.000435	0.164	0.5278	Curated_gene_sets:biocarta_wnt_pathway
Curated_gene_sets:bioc...	19	0.0653	0.00212	0.185	0.36219	Curated_gene_sets:biocarta_actiny_pathway
Curated_gene_sets:st_i...	10	-0.549	-0.0129	0.298	0.96737	Curated_gene_sets:st_interferon_gamma_pathway
Curated_gene_sets:st_w...	21	0.277	0.00947	0.174	0.055074	Curated_gene_sets:st_wnt_ca2_cyclic_gmp_pathway
Curated_gene_sets:st_d...	42	0.185	0.0089	0.123	0.066225	Curated_gene_sets:st_differentiation_pathway_in_pc12_cells
Curated_gene_sets:st_t...	28	0.0417	0.00164	0.153	0.39267	Curated_gene_sets:st_tumor_necrosis_factor_pathway
Curated_gene_sets:sa_b...	22	-0.295	-0.0103	0.18	0.94893	Curated_gene_sets:sa_b_cell_receptor_complexes
Curated_gene_sets:st_e...	29	0.072	0.00289	0.159	0.32542	Curated_gene_sets:st_erk1_erk2_mapk_pathway
Curated_gene_sets:sig_...	33	0.145	0.0062	0.14	0.14935	Curated_gene_sets:sig_cd40pathwaymap
Curated_gene_sets:sig_...	63	-0.0932	-0.0055	0.105	0.81278	Curated_gene_sets:sig_pip3_signaling_in_cardiac_myoctes
Curated_gene_sets:sa_c...	18	0.0772	0.00244	0.18	0.3342	Curated_gene_sets:sa_caspase_cascade
Curated_gene_sets:st_g...	23	-0.295	-0.0105	0.164	0.96357	Curated_gene_sets:st_ga12_pathway
Curated_gene_sets:st_g...	17	0.103	0.00315	0.191	0.29511	Curated_gene_sets:st_g_alpha_s_pathway
Curated_gene_sets:st_g...	36	0.118	0.00528	0.146	0.20927	Curated_gene_sets:st_g_alpha_i_pathway
Curated_gene_sets:sig_...	40	0.17	0.00801	0.127	0.090253	Curated_gene_sets:sig_chemotaxis
Curated_gene_sets:st_i...	5	-0.102	-0.00169	0.382	0.60487	Curated_gene_sets:st_il_13_pathway
Curated_gene_sets:st_p...	36	0.0514	0.0023	0.133	0.34955	Curated_gene_sets:st_p38_mapk_pathway
Curated_gene_sets:sig_...	27	-0.105	-0.00406	0.167	0.73551	Curated_gene_sets:sig_il4receptor_in_b_lyphocytes
Curated_gene_sets:wnt_...	87	0.00798	0.000553	0.0913	0.46516	Curated_gene_sets:wnt_signaling
Curated_gene_sets:st_j...	9	-0.508	-0.0113	0.348	0.92789	Curated_gene_sets:st_jak_stat_pathway
Curated_gene_sets:sig_...	31	0.173	0.00716	0.139	0.10763	Curated_gene_sets:sig_regulation_of_the_actin_cytoskeleton_by_rho_gtpases
Curated_gene_sets:st_g...	27	-0.0619	-0.0024	0.158	0.65281	Curated_gene_sets:st_granule_cell_survival_pathway
Curated_gene_sets:st_a...	35	0.028	0.00123	0.143	0.42241	Curated_gene_sets:st_adrenergic
Curated_gene_sets:st_i...	79	0.1	0.00663	0.0943	0.14373	Curated_gene_sets:st_integrin_signaling_pathway
Curated_gene_sets:st_g...	27	0.23	0.00889	0.168	0.085541	Curated_gene_sets:st_gaq_pathway
Curated_gene_sets:st_g...	36	0.0873	0.0039	0.14	0.26607	Curated_gene_sets:st_ga13_pathway
Curated_gene_sets:st_s...	11	-0.795	-0.0196	0.285	0.99732	Curated_gene_sets:st_stat3_pathway
Curated_gene_sets:sa_f...	9	-0.163	-0.00364	0.225	0.76604	Curated_gene_sets:sa_fas_signaling
Curated_gene_sets:sa_g...	15	-0.0924	-0.00266	0.17	0.70603	Curated_gene_sets:sa_g1_and_s_phases
Curated_gene_sets:sig_...	47	-0.115	-0.00589	0.119	0.8342	Curated_gene_sets:sig_insulin_receptor_pathway_in_cardiac_myocytes
Curated_gene_sets:st_t...	44	0.0848	0.00418	0.118	0.23717	Curated_gene_sets:st_t_cell_signal_transduction
Curated_gene_sets:st_t...	9	-0.732	-0.0164	0.29	0.99414	Curated_gene_sets:st_type_i_interferon_pathway
Curated_gene_sets:st_p...	7	-0.174	-0.00344	0.27	0.74112	Curated_gene_sets:st_pac1_receptor_pathway
Curated_gene_sets:sig_...	33	-0.158	-0.00674	0.143	0.86546	Curated_gene_sets:sig_pip3_signaling_in_b_lymphocytes
Curated_gene_sets:sig_...	44	-0.0592	-0.00292	0.12	0.68861	Curated_gene_sets:sig_bcr_signaling_pathway
Curated_gene_sets:sa_g...	8	0.00538	0.000113	0.23	0.49067	Curated_gene_sets:sa_g2_and_m_phases
Curated_gene_sets:st_b...	39	0.107	0.00496	0.131	0.2071	Curated_gene_sets:st_b_cell_antigen_receptor
Curated_gene_sets:st_i...	24	-0.288	-0.0105	0.179	0.94613	Curated_gene_sets:st_interleukin_4_pathway
Curated_gene_sets:st_w...	34	0.0207	0.0009	0.15	0.44502	Curated_gene_sets:st_wnt_beta_catenin_pathway
Curated_gene_sets:sa_m...	16	-0.144	-0.00429	0.206	0.75732	Curated_gene_sets:sa_mmp_cytokine_connection
Curated_gene_sets:st_j...	40	-0.213	-0.01	0.134	0.9443	Curated_gene_sets:st_jnk_mapk_pathway
Curated_gene_sets:sa_p...	11	-0.216	-0.00533	0.286	0.77491	Curated_gene_sets:sa_programmed_cell_death
Curated_gene_sets:st_f...	62	-0.14	-0.00822	0.103	0.91241	Curated_gene_sets:st_fas_signaling_pathway
Curated_gene_sets:st_m...	28	0.0833	0.00328	0.142	0.27912	Curated_gene_sets:st_myocyte_ad_pathway
Curated_gene_sets:sa_p...	17	0.102	0.00312	0.189	0.29517	Curated_gene_sets:sa_pten_pathway
Curated_gene_sets:sa_r...	13	-0.162	-0.00435	0.226	0.76295	Curated_gene_sets:sa_reg_cascade_of_cyclin_expr
Curated_gene_sets:sa_t...	16	-0.278	-0.00827	0.211	0.90569	Curated_gene_sets:sa_trka_receptor
Curated_gene_sets:st_p...	35	-0.217	-0.00954	0.142	0.93636	Curated_gene_sets:st_phosphoinositide_3_kinase_pathway
Curated_gene_sets:pid_...	45	0.19	0.0095	0.119	0.05493	Curated_gene_sets:pid_fanconi_pathway
Curated_gene_sets:pid_...	77	0.0637	0.00416	0.0981	0.25798	Curated_gene_sets:pid_smad2_3nuclear_pathway
Curated_gene_sets:pid_...	58	0.06	0.0034	0.112	0.29605	Curated_gene_sets:pid_fcer1_pathway
Curated_gene_sets:pid_...	62	-0.0302	-0.00177	0.115	0.60338	Curated_gene_sets:pid_endothelin_pathway
Curated_gene_sets:pid_...	61	0.043	0.0025	0.104	0.33989	Curated_gene_sets:pid_bcr_5pathway
Curated_gene_sets:pid_...	23	0.306	0.0109	0.171	0.036702	Curated_gene_sets:pid_prl_signaling_events_pathway
Curated_gene_sets:pid_...	44	-0.253	-0.0125	0.129	0.97516	Curated_gene_sets:pid_rhoa_pathway
Curated_gene_sets:pid_...	39	0.0459	0.00213	0.135	0.36713	Curated_gene_sets:pid_erbb4_pathway
Curated_gene_sets:pid_...	39	0.00172	7.97e-05	0.143	0.49522	Curated_gene_sets:pid_aurora_b_pathway
Curated_gene_sets:pid_...	64	0.0822	0.00489	0.109	0.22532	Curated_gene_sets:pid_lysophospholipid_pathway
Curated_gene_sets:pid_...	45	-0.114	-0.00569	0.128	0.81318	Curated_gene_sets:pid_insulin_pathway
Curated_gene_sets:pid_...	57	0.0971	0.00546	0.102	0.17163	Curated_gene_sets:pid_notch_pathway
Curated_gene_sets:pid_...	64	0.0234	0.00139	0.108	0.41444	Curated_gene_sets:pid_integrin1_pathway
Curated_gene_sets:pid_...	78	-0.0543	-0.00357	0.091	0.72464	Curated_gene_sets:pid_p73pathway
Curated_gene_sets:pid_...	26	-0.0386	-0.00146	0.17	0.58954	Curated_gene_sets:pid_p38_mkk3_6pathway
Curated_gene_sets:pid_...	36	-0.0688	-0.00307	0.144	0.68329	Curated_gene_sets:pid_gmcsf_pathway
Curated_gene_sets:pid_...	31	-0.00138	-5.73e-05	0.155	0.50357	Curated_gene_sets:pid_wnt_noncanonical_pathway
Curated_gene_sets:pid_...	16	0.475	0.0142	0.215	0.013553	Curated_gene_sets:pid_nfkappab_atypical_pathway
Curated_gene_sets:pid_...	57	-0.14	-0.00786	0.111	0.89669	Curated_gene_sets:pid_il4_2pathway
Curated_gene_sets:pid_...	31	-0.094	-0.0039	0.152	0.73134	Curated_gene_sets:pid_hdac_classii_pathway
Curated_gene_sets:pid_...	17	-0.0833	-0.00256	0.194	0.66651	Curated_gene_sets:pid_beta_catenin_deg_pathway
Curated_gene_sets:pid_...	24	0.037	0.00135	0.159	0.40782	Curated_gene_sets:pid_hdac_classiii_pathway
Curated_gene_sets:pid_...	27	0.252	0.00974	0.177	0.07753	Curated_gene_sets:pid_glypican_1pathway
Curated_gene_sets:pid_...	60	0.0353	0.00203	0.102	0.36457	Curated_gene_sets:pid_tcr_pathway
Curated_gene_sets:pid_...	26	-0.272	-0.0103	0.175	0.93994	Curated_gene_sets:pid_il27_pathway
Curated_gene_sets:pid_...	21	0.359	0.0122	0.203	0.038864	Curated_gene_sets:pid_nfkappab_canonical_pathway
Curated_gene_sets:pid_...	71	0.0608	0.00381	0.095	0.26098	Curated_gene_sets:pid_e2f_pathway
Curated_gene_sets:pid_...	40	-0.0757	-0.00356	0.138	0.70796	Curated_gene_sets:pid_er_nongenomic_pathway
Curated_gene_sets:pid_...	16	0.121	0.0036	0.254	0.31724	Curated_gene_sets:pid_dna_pk_pathway
Curated_gene_sets:pid_...	32	-0.112	-0.00474	0.137	0.79477	Curated_gene_sets:pid_hif2pathway
Curated_gene_sets:pid_...	29	0.0362	0.00145	0.15	0.40467	Curated_gene_sets:pid_cd40_pathway
Curated_gene_sets:pid_...	38	0.0633	0.0029	0.123	0.30392	Curated_gene_sets:pid_atr_pathway
Curated_gene_sets:pid_...	27	0.227	0.00878	0.163	0.082438	Curated_gene_sets:pid_integrin_cs_pathway
Curated_gene_sets:pid_...	79	-0.0839	-0.00555	0.0954	0.81059	Curated_gene_sets:pid_met_pathway
Curated_gene_sets:pid_...	53	0.0982	0.00532	0.118	0.20279	Curated_gene_sets:pid_ptp1b_pathway
Curated_gene_sets:pid_...	40	-0.0384	-0.00181	0.137	0.61021	Curated_gene_sets:pid_integrin3_pathway
Curated_gene_sets:pid_...	61	0.084	0.00488	0.112	0.22634	Curated_gene_sets:pid_il12_2pathway
Curated_gene_sets:pid_...	30	-0.237	-0.00968	0.161	0.93046	Curated_gene_sets:pid_s1p_s1p3_pathway
Curated_gene_sets:pid_...	14	0.565	0.0157	0.265	0.016525	Curated_gene_sets:pid_lpa4_pathway
Curated_gene_sets:pid_...	59	0.151	0.0086	0.112	0.088687	Curated_gene_sets:pid_ar_pathway
Curated_gene_sets:pid_...	44	0.0495	0.00245	0.13	0.35164	Curated_gene_sets:pid_nfat_tfpathway
Curated_gene_sets:pid_...	39	0.144	0.00669	0.129	0.13311	Curated_gene_sets:pid_ephb_fwd_pathway
Curated_gene_sets:pid_...	31	0.36	0.0149	0.163	0.013658	Curated_gene_sets:pid_avb3_opn_pathway
Curated_gene_sets:pid_...	14	-0.27	-0.00753	0.209	0.90192	Curated_gene_sets:pid_s1p_s1p4_pathway
Curated_gene_sets:pid_...	36	0.0552	0.00246	0.128	0.33325	Curated_gene_sets:pid_fra_pathway
Curated_gene_sets:pid_...	77	0.00475	0.00031	0.0931	0.47968	Curated_gene_sets:pid_myc_activ_pathway
Curated_gene_sets:pid_...	48	-0.162	-0.00836	0.121	0.90941	Curated_gene_sets:pid_arf6_trafficking_pathway
Curated_gene_sets:pid_...	42	0.123	0.00591	0.136	0.18462	Curated_gene_sets:pid_rhoa_reg_pathway
Curated_gene_sets:pid_...	28	0.279	0.011	0.16	0.040703	Curated_gene_sets:pid_reelin_pathway
Curated_gene_sets:pid_...	45	0.0188	0.000939	0.122	0.43872	Curated_gene_sets:pid_ps1_pathway
Curated_gene_sets:pid_...	44	-0.327	-0.0162	0.127	0.99495	Curated_gene_sets:pid_ilk_pathway
Curated_gene_sets:pid_...	31	-0.0583	-0.00242	0.147	0.65365	Curated_gene_sets:pid_nectin_pathway
Curated_gene_sets:pid_...	30	0.0531	0.00216	0.15	0.36174	Curated_gene_sets:pid_p38_alpha_beta_pathway
Curated_gene_sets:pid_...	27	-0.196	-0.00759	0.158	0.89318	Curated_gene_sets:pid_wnt_signaling_pathway
Curated_gene_sets:pid_...	28	0.109	0.00431	0.175	0.26523	Curated_gene_sets:pid_trail_pathway
Curated_gene_sets:pid_...	69	0.118	0.00732	0.102	0.12299	Curated_gene_sets:pid_cdc42_pathway
Curated_gene_sets:pid_...	39	0.00384	0.000179	0.141	0.48915	Curated_gene_sets:pid_ret_pathway
Curated_gene_sets:pid_...	25	0.0962	0.00358	0.176	0.29254	Curated_gene_sets:pid_cdc42_reg_pathway
Curated_gene_sets:pid_...	32	-0.0267	-0.00113	0.142	0.57493	Curated_gene_sets:pid_atm_pathway
Curated_gene_sets:pid_...	36	0.0475	0.00212	0.146	0.37281	Curated_gene_sets:pid_arf6_pathway
Curated_gene_sets:pid_...	45	-0.289	-0.0144	0.121	0.99158	Curated_gene_sets:pid_lkb1_pathway
Curated_gene_sets:pid_...	50	0.0405	0.00213	0.118	0.36542	Curated_gene_sets:pid_cd8_tcr_pathway
Curated_gene_sets:pid_...	21	-0.0739	-0.00252	0.177	0.66153	Curated_gene_sets:pid_wnt_canonical_pathway
Curated_gene_sets:pid_...	44	-0.0553	-0.00273	0.14	0.65334	Curated_gene_sets:pid_tcptp_pathway
Curated_gene_sets:pid_...	48	0.0916	0.00472	0.119	0.22007	Curated_gene_sets:pid_angiopoietin_receptor_pathway
Curated_gene_sets:pid_...	37	-0.145	-0.00658	0.146	0.84079	Curated_gene_sets:pid_fas_pathway
Curated_gene_sets:pid_...	15	-0.106	-0.00306	0.208	0.6945	Curated_gene_sets:pid_circadian_pathway
Curated_gene_sets:pid_...	56	-0.14	-0.00779	0.118	0.88231	Curated_gene_sets:pid_txa2pathway
Curated_gene_sets:pid_...	57	-0.0899	-0.00505	0.119	0.77452	Curated_gene_sets:pid_shp2_pathway
Curated_gene_sets:pid_...	61	0.0882	0.00513	0.0985	0.18529	Curated_gene_sets:pid_hdac_classi_pathway
Curated_gene_sets:pid_...	22	-0.0704	-0.00246	0.184	0.64907	Curated_gene_sets:pid_s1p_s1p1_pathway
Curated_gene_sets:pid_...	66	-0.0888	-0.00536	0.102	0.80744	Curated_gene_sets:pid_telomerase_pathway
Curated_gene_sets:pid_...	45	-0.0585	-0.00292	0.112	0.69899	Curated_gene_sets:pid_hnf3b_pathway
Curated_gene_sets:pid_...	32	0.135	0.00569	0.15	0.18337	Curated_gene_sets:pid_netrin_pathway
Curated_gene_sets:pid_...	32	-0.0427	-0.0018	0.151	0.61135	Curated_gene_sets:pid_il1_pathway
Curated_gene_sets:pid_...	54	-0.134	-0.0073	0.117	0.87387	Curated_gene_sets:pid_nfat_3pathway
Curated_gene_sets:pid_...	82	0.0479	0.00323	0.0928	0.3027	Curated_gene_sets:pid_reg_gr_pathway
Curated_gene_sets:pid_...	21	-0.251	-0.00856	0.19	0.90704	Curated_gene_sets:pid_cone_pathway
Curated_gene_sets:pid_...	22	0.407	0.0142	0.174	0.0097987	Curated_gene_sets:pid_integrin_a9b1_pathway
Curated_gene_sets:pid_...	14	0.149	0.00416	0.235	0.26258	Curated_gene_sets:pid_erb_genomic_pathway
Curated_gene_sets:pid_...	15	0.181	0.00521	0.215	0.19999	Curated_gene_sets:pid_arf6_downstream_pathway
Curated_gene_sets:pid_...	67	-0.124	-0.00752	0.0943	0.90494	Curated_gene_sets:pid_mtor_4pathway
Curated_gene_sets:pid_...	54	0.0407	0.00223	0.124	0.37089	Curated_gene_sets:pid_il2_1pathway
Curated_gene_sets:pid_...	100	-0.0849	-0.00631	0.0858	0.83884	Curated_gene_sets:pid_cxcr4_pathway
Curated_gene_sets:pid_...	30	-0.267	-0.0109	0.159	0.95356	Curated_gene_sets:pid_igf1_pathway
Curated_gene_sets:pid_...	35	-0.197	-0.00869	0.14	0.91995	Curated_gene_sets:pid_erbb1_receptor_proximal_pathway
Curated_gene_sets:pid_...	44	-0.0409	-0.00202	0.121	0.63257	Curated_gene_sets:pid_tnf_pathway
Curated_gene_sets:pid_...	42	0.0295	0.00142	0.121	0.4033	Curated_gene_sets:pid_plk1_pathway
Curated_gene_sets:pid_...	13	-0.0033	-8.86e-05	0.233	0.50565	Curated_gene_sets:pid_tcr_ras_pathway
Curated_gene_sets:pid_...	14	0.0461	0.00128	0.255	0.42824	Curated_gene_sets:pid_il5_pathway
Curated_gene_sets:pid_...	48	0.0575	0.00296	0.113	0.30625	Curated_gene_sets:pid_foxo_pathway
Curated_gene_sets:pid_...	9	0.624	0.0139	0.321	0.026056	Curated_gene_sets:pid_vegf_vegfr_pathway
Curated_gene_sets:pid_...	15	0.106	0.00307	0.224	0.31745	Curated_gene_sets:pid_thrombin_par4_pathway
Curated_gene_sets:pid_...	24	-0.0373	-0.00136	0.166	0.58882	Curated_gene_sets:pid_myc_pathway
Curated_gene_sets:pid_...	11	-0.0709	-0.00175	0.224	0.62397	Curated_gene_sets:pid_ranbp2_pathway
Curated_gene_sets:pid_...	49	-0.0937	-0.00488	0.117	0.78754	Curated_gene_sets:pid_pi3kci_pathway
Curated_gene_sets:pid_...	46	-0.35	-0.0177	0.13	0.99637	Curated_gene_sets:pid_ajdiss_2pathway
Curated_gene_sets:pid_...	33	0.0169	0.000723	0.154	0.45637	Curated_gene_sets:pid_il2_pi3k_pathway
Curated_gene_sets:pid_...	46	-0.0173	-0.000872	0.119	0.55777	Curated_gene_sets:pid_ceramide_pathway
Curated_gene_sets:pid_...	135	-0.108	-0.00933	0.0682	0.94364	Curated_gene_sets:pid_p53_downstream_pathway
Curated_gene_sets:pid_...	50	-0.049	-0.00258	0.118	0.6616	Curated_gene_sets:pid_ar_tf_pathway
Curated_gene_sets:pid_...	62	-0.0199	-0.00117	0.101	0.57807	Curated_gene_sets:pid_p75_ntr_pathway
Curated_gene_sets:pid_...	21	-0.259	-0.00884	0.188	0.91557	Curated_gene_sets:pid_s1p_meta_pathway
Curated_gene_sets:pid_...	39	0.0117	0.000544	0.138	0.46629	Curated_gene_sets:pid_ecadherin_nascent_aj_pathway
Curated_gene_sets:pid_...	11	0.0308	0.00076	0.26	0.45289	Curated_gene_sets:pid_integrin4_pathway
Curated_gene_sets:pid_...	41	-0.0397	-0.00189	0.137	0.61403	Curated_gene_sets:pid_amb2_neutrophils_pathway
Curated_gene_sets:pid_...	74	0.159	0.0102	0.0969	0.050429	Curated_gene_sets:pid_avb3_integrin_pathway
Curated_gene_sets:pid_...	40	0.0297	0.0014	0.125	0.40628	Curated_gene_sets:pid_ifng_pathway
Curated_gene_sets:pid_...	26	0.284	0.0108	0.154	0.032416	Curated_gene_sets:pid_rxr_vdr_pathway
Curated_gene_sets:pid_...	27	0.218	0.00842	0.17	0.10006	Curated_gene_sets:pid_lis1_pathway
Curated_gene_sets:pid_...	104	-0.129	-0.00977	0.0842	0.93725	Curated_gene_sets:pid_erbb1_downstream_pathway
Curated_gene_sets:pid_...	32	0.124	0.00523	0.147	0.19883	Curated_gene_sets:pid_syndecan_4_pathway
Curated_gene_sets:pid_...	59	-0.0538	-0.00307	0.121	0.67141	Curated_gene_sets:pid_atf2_pathway
Curated_gene_sets:pid_...	69	0.0326	0.00201	0.0975	0.3692	Curated_gene_sets:pid_ap1_pathway
Curated_gene_sets:pid_...	28	0.16	0.00631	0.152	0.1467	Curated_gene_sets:pid_integrin2_pathway
Curated_gene_sets:pid_...	42	-0.163	-0.00787	0.131	0.89419	Curated_gene_sets:pid_upa_upar_pathway
Curated_gene_sets:pid_...	45	0.0189	0.000942	0.127	0.44097	Curated_gene_sets:pid_erbb2_erbb3_pathway
Curated_gene_sets:pid_...	40	0.091	0.00428	0.133	0.24661	Curated_gene_sets:pid_foxm1_pathway
Curated_gene_sets:pid_...	35	-0.199	-0.00874	0.142	0.91893	Curated_gene_sets:pid_epha_fwdpathway
Curated_gene_sets:pid_...	18	-0.194	-0.00612	0.179	0.86002	Curated_gene_sets:pid_hif1a_pathway
Curated_gene_sets:pid_...	40	0.128	0.00601	0.14	0.18095	Curated_gene_sets:pid_bmp_pathway
Curated_gene_sets:pid_...	26	-0.202	-0.00769	0.17	0.883	Curated_gene_sets:pid_il3_pathway
Curated_gene_sets:pid_...	45	-0.0227	-0.00113	0.125	0.5722	Curated_gene_sets:pid_il6_7_pathway
Curated_gene_sets:pid_...	21	-0.00222	-7.58e-05	0.171	0.50519	Curated_gene_sets:pid_ecadherin_keratinocyte_pathway
Curated_gene_sets:pid_...	26	0.346	0.0131	0.195	0.037848	Curated_gene_sets:pid_alk1_pathway
Curated_gene_sets:pid_...	129	-0.0467	-0.00394	0.0727	0.73984	Curated_gene_sets:pid_pdgfrb_pathway
Curated_gene_sets:pid_...	61	0.0379	0.0022	0.105	0.3594	Curated_gene_sets:pid_trkr_pathway
Curated_gene_sets:pid_...	14	-0.388	-0.0108	0.213	0.96602	Curated_gene_sets:pid_tcr_jnk_pathway
Curated_gene_sets:pid_...	32	-0.00406	-0.000171	0.152	0.51065	Curated_gene_sets:pid_nephrin_neph1_pathway
Curated_gene_sets:pid_...	83	-0.105	-0.00709	0.0903	0.87716	Curated_gene_sets:pid_cmyb_pathway
Curated_gene_sets:pid_...	37	-0.022	-0.000998	0.134	0.56511	Curated_gene_sets:pid_il23_pathway
Curated_gene_sets:pid_...	34	0.0438	0.0019	0.13	0.36854	Curated_gene_sets:pid_hiv_nef_pathway
Curated_gene_sets:pid_...	43	0.0656	0.0032	0.134	0.31176	Curated_gene_sets:pid_syndecan_1_pathway
Curated_gene_sets:pid_...	21	-0.0644	-0.0022	0.164	0.65318	Curated_gene_sets:pid_p38_mk2_pathway
Curated_gene_sets:pid_...	63	-0.0897	-0.00529	0.101	0.81366	Curated_gene_sets:pid_era_genomic_pathway
Curated_gene_sets:pid_...	16	-0.167	-0.00498	0.238	0.75833	Curated_gene_sets:pid_erbb_network_pathway
Curated_gene_sets:pid_...	11	0.195	0.00481	0.3	0.25782	Curated_gene_sets:pid_alk2_pathway
Curated_gene_sets:pid_...	23	0.152	0.00541	0.177	0.19601	Curated_gene_sets:pid_rhodopsin_pathway
Curated_gene_sets:pid_...	21	-0.0496	-0.00169	0.178	0.60977	Curated_gene_sets:pid_pdgfra_pathway
Curated_gene_sets:pid_...	30	0.259	0.0106	0.146	0.038335	Curated_gene_sets:pid_retinoic_acid_pathway
Curated_gene_sets:pid_...	10	-0.195	-0.00459	0.258	0.77478	Curated_gene_sets:pid_p38_gamma_delta_pathway
Curated_gene_sets:pid_...	34	-0.159	-0.0069	0.141	0.87031	Curated_gene_sets:pid_il8_cxcr2_pathway
Curated_gene_sets:pid_...	22	0.391	0.0136	0.177	0.013476	Curated_gene_sets:pid_hedgehog_2pathway
Curated_gene_sets:pid_...	17	-0.0562	-0.00172	0.219	0.60115	Curated_gene_sets:pid_integrin5_pathway
Curated_gene_sets:pid_...	30	-0.0748	-0.00305	0.162	0.67831	Curated_gene_sets:pid_ar_nongenomic_pathway
Curated_gene_sets:pid_...	41	-0.133	-0.00632	0.136	0.83486	Curated_gene_sets:pid_erbb1_internalization_pathway
Curated_gene_sets:pid_...	46	-0.0134	-0.000676	0.132	0.5403	Curated_gene_sets:pid_hedgehog_gli_pathway
Curated_gene_sets:pid_...	51	-0.0452	-0.0024	0.111	0.65848	Curated_gene_sets:pid_caspase_pathway
Curated_gene_sets:pid_...	43	-0.0343	-0.00168	0.126	0.60732	Curated_gene_sets:pid_cxcr3_pathway
Curated_gene_sets:pid_...	73	-0.14	-0.00889	0.0959	0.92772	Curated_gene_sets:pid_beta_catenin_nuc_pathway
Curated_gene_sets:pid_...	26	0.201	0.00764	0.158	0.10071	Curated_gene_sets:pid_vegfr1_pathway
Curated_gene_sets:pid_...	17	0.178	0.00547	0.213	0.20125	Curated_gene_sets:pid_smad2_3pathway
Curated_gene_sets:pid_...	37	0.145	0.00658	0.138	0.14531	Curated_gene_sets:pid_p38_alpha_beta_downstream_pathway
Curated_gene_sets:pid_...	51	-0.259	-0.0138	0.119	0.98539	Curated_gene_sets:pid_kit_pathway
Curated_gene_sets:pid_...	42	-0.0493	-0.00238	0.124	0.65426	Curated_gene_sets:pid_ecadherin_stabilization_pathway
Curated_gene_sets:pid_...	32	0.00793	0.000334	0.149	0.47875	Curated_gene_sets:pid_epo_pathway
Curated_gene_sets:pid_...	28	0.197	0.00777	0.171	0.12447	Curated_gene_sets:pid_il2_stat5_pathway
Curated_gene_sets:pid_...	28	-0.0334	-0.00132	0.165	0.58037	Curated_gene_sets:pid_tcr_calcium_pathway
Curated_gene_sets:pid_...	47	0.115	0.00588	0.116	0.16005	Curated_gene_sets:pid_delta_np63_pathway
Curated_gene_sets:pid_...	69	-0.0222	-0.00137	0.101	0.58697	Curated_gene_sets:pid_vegfr1_2_pathway
Curated_gene_sets:pid_...	43	-0.183	-0.00893	0.127	0.92458	Curated_gene_sets:pid_thrombin_par1_pathway
Curated_gene_sets:pid_...	46	0.0247	0.00125	0.118	0.41694	Curated_gene_sets:pid_a6b1_a6b4_integrin_pathway
Curated_gene_sets:pid_...	32	-0.0334	-0.00141	0.163	0.58136	Curated_gene_sets:pid_syndecan_2_pathway
Curated_gene_sets:pid_...	36	-0.0232	-0.00104	0.158	0.55851	Curated_gene_sets:pid_rac1_reg_pathway
Curated_gene_sets:pid_...	31	0.273	0.0113	0.149	0.032957	Curated_gene_sets:pid_aurora_a_pathway
Curated_gene_sets:pid_...	19	0.0967	0.00314	0.203	0.31647	Curated_gene_sets:pid_arf_3pathway
Curated_gene_sets:pid_...	26	-0.0308	-0.00117	0.145	0.58392	Curated_gene_sets:pid_insulin_glucose_pathway
Curated_gene_sets:pid_...	34	-0.358	-0.0155	0.154	0.9901	Curated_gene_sets:pid_pi3kci_akt_pathway
Curated_gene_sets:pid_...	16	-0.196	-0.00583	0.19	0.84913	Curated_gene_sets:pid_syndecan_3_pathway
Curated_gene_sets:pid_...	28	-0.0632	-0.00249	0.165	0.64894	Curated_gene_sets:pid_il8_cxcr1_pathway
Curated_gene_sets:pid_...	63	-0.0326	-0.00192	0.0993	0.62858	Curated_gene_sets:pid_myc_repress_pathway
Curated_gene_sets:pid_...	65	-0.18	-0.0108	0.102	0.96109	Curated_gene_sets:pid_hif1_tfpathway
Curated_gene_sets:pid_...	52	0.00886	0.000475	0.103	0.46575	Curated_gene_sets:pid_tap63_pathway
Curated_gene_sets:pid_...	30	-0.219	-0.00891	0.161	0.91229	Curated_gene_sets:pid_ephrinb_rev_pathway
Curated_gene_sets:pid_...	29	0.113	0.00453	0.155	0.23271	Curated_gene_sets:pid_bard1_pathway
Curated_gene_sets:pid_...	58	0.142	0.00805	0.108	0.094195	Curated_gene_sets:pid_p53_regulation_pathway
Curated_gene_sets:pid_...	22	0.0818	0.00286	0.18	0.32513	Curated_gene_sets:pid_toll_endogenous_pathway
Curated_gene_sets:pid_...	33	0.2	0.00853	0.137	0.072329	Curated_gene_sets:pid_ncadherin_pathway
Curated_gene_sets:pid_...	17	0.0863	0.00265	0.226	0.35155	Curated_gene_sets:pid_anthrax_pathway
Curated_gene_sets:pid_...	23	-0.206	-0.00735	0.178	0.87681	Curated_gene_sets:pid_s1p_s1p2_pathway
Curated_gene_sets:pid_...	29	0.11	0.00439	0.162	0.24983	Curated_gene_sets:pid_ras_pathway
Curated_gene_sets:pid_...	33	0.0188	0.000805	0.136	0.44515	Curated_gene_sets:pid_mapk_trk_pathway
Curated_gene_sets:pid_...	36	-0.247	-0.011	0.133	0.96866	Curated_gene_sets:pid_pi3k_plc_trk_pathway
Curated_gene_sets:pid_...	63	0.166	0.00981	0.118	0.08017	Curated_gene_sets:pid_cd8_tcr_downstream_pathway
Curated_gene_sets:pid_...	19	0.00636	0.000206	0.201	0.48736	Curated_gene_sets:pid_epha2_fwd_pathway
Curated_gene_sets:pid_...	24	0.263	0.00957	0.173	0.065103	Curated_gene_sets:pid_lymph_angiogenesis_pathway
Curated_gene_sets:pid_...	32	-0.143	-0.006	0.167	0.80312	Curated_gene_sets:pid_alpha_synuclein_pathway
Curated_gene_sets:pid_...	55	0.0411	0.00227	0.108	0.35222	Curated_gene_sets:pid_fgf_pathway
Curated_gene_sets:pid_...	33	0.157	0.00671	0.147	0.14215	Curated_gene_sets:pid_integrin_a4b1_pathway
Curated_gene_sets:pid_...	51	-0.0112	-0.000594	0.117	0.53816	Curated_gene_sets:pid_rac1_pathway
Curated_gene_sets:pid_...	62	-0.0414	-0.00242	0.102	0.65804	Curated_gene_sets:pid_rb_1pathway
Curated_gene_sets:pid_...	57	0.035	0.00197	0.107	0.37234	Curated_gene_sets:pid_fak_pathway
Curated_gene_sets:pid_...	43	-0.129	-0.0063	0.119	0.86191	Curated_gene_sets:pid_hnf3a_pathway
Curated_gene_sets:pid_...	53	0.0972	0.00526	0.121	0.21001	Curated_gene_sets:pid_tgfbr_pathway
Curated_gene_sets:pid_...	46	-0.0591	-0.00298	0.123	0.68489	Curated_gene_sets:pid_hes_hey_pathway
Curated_gene_sets:pid_...	32	0.145	0.0061	0.157	0.1783	Curated_gene_sets:pid_il12_stat4_pathway
Curated_gene_sets:reac...	13	-0.129	-0.00347	0.262	0.68898	Curated_gene_sets:reactome_glycogen_breakdown_glycogenolysis
Curated_gene_sets:reac...	134	0.00378	0.000325	0.071	0.47876	Curated_gene_sets:reactome_translation
Curated_gene_sets:reac...	12	0.368	0.00951	0.265	0.082367	Curated_gene_sets:reactome_pyrimidine_catabolism
Curated_gene_sets:reac...	23	0.129	0.00462	0.147	0.18968	Curated_gene_sets:reactome_rna_pol_iii_transcription_initiation_from_type_2_promoter
Curated_gene_sets:reac...	18	-0.129	-0.00406	0.201	0.73862	Curated_gene_sets:reactome_inhibition_of_the_proteolytic_activity_of_apc_c_required_for_the_onset_of_anaphase_by_mitotic_spindle_checkpoint_components
Curated_gene_sets:reac...	38	0.00949	0.000435	0.134	0.47182	Curated_gene_sets:reactome_pyruvate_metabolism_and_citric_acid_tca_cycle
Curated_gene_sets:reac...	13	-0.0594	-0.00159	0.222	0.60558	Curated_gene_sets:reactome_extrinsic_pathway_for_apoptosis
Curated_gene_sets:reac...	21	-0.0596	-0.00203	0.162	0.64392	Curated_gene_sets:reactome_ptm_gamma_carboxylation_hypusine_formation_and_arylsulfatase_activation
Curated_gene_sets:reac...	32	-0.0674	-0.00284	0.143	0.68168	Curated_gene_sets:reactome_apoptotic_cleavage_of_cellular_proteins
Curated_gene_sets:reac...	18	0.211	0.00666	0.183	0.12407	Curated_gene_sets:reactome_rna_pol_i_transcription_termination
Curated_gene_sets:reac...	43	0.0975	0.00476	0.125	0.21785	Curated_gene_sets:reactome_formation_of_the_ternary_complex_and_subsequently_the_43s_complex
Curated_gene_sets:reac...	28	0.12	0.00473	0.152	0.21419	Curated_gene_sets:reactome_activation_of_the_pre_replicative_complex
Curated_gene_sets:reac...	13	-0.334	-0.00898	0.284	0.88054	Curated_gene_sets:reactome_processing_of_intronless_pre_mrnas
Curated_gene_sets:reac...	10	0.0566	0.00133	0.272	0.41767	Curated_gene_sets:reactome_gap_junction_degradation
Curated_gene_sets:reac...	19	-0.0402	-0.00131	0.201	0.57945	Curated_gene_sets:reactome_base_excision_repair
Curated_gene_sets:reac...	28	-0.101	-0.00399	0.175	0.71877	Curated_gene_sets:reactome_bile_acid_and_bile_salt_metabolism
Curated_gene_sets:reac...	15	-0.00145	-4.18e-05	0.214	0.50271	Curated_gene_sets:reactome_synthesis_of_bile_acids_and_bile_salts_via_7alpha_hydroxycholesterol
Curated_gene_sets:reac...	12	0.388	0.01	0.289	0.090302	Curated_gene_sets:reactome_recycling_of_bile_acids_and_salts
Curated_gene_sets:reac...	101	0.0405	0.00303	0.0882	0.32295	Curated_gene_sets:reactome_signaling_by_rho_gtpases
Curated_gene_sets:reac...	63	0.0931	0.00549	0.103	0.18367	Curated_gene_sets:reactome_signaling_by_wnt
Curated_gene_sets:reac...	45	0.0831	0.00415	0.13	0.2609	Curated_gene_sets:reactome_metabolism_of_non_coding_rna
Curated_gene_sets:reac...	10	-0.181	-0.00425	0.264	0.75326	Curated_gene_sets:reactome_synthesis_of_bile_acids_and_bile_salts_via_24_hydroxycholesterol
Curated_gene_sets:reac...	19	-0.112	-0.00364	0.195	0.71774	Curated_gene_sets:reactome_synthesis_of_bile_acids_and_bile_salts
Curated_gene_sets:reac...	34	0.0608	0.00264	0.14	0.3322	Curated_gene_sets:reactome_metabolism_of_steroid_hormones_and_vitamins_a_and_d
Curated_gene_sets:reac...	9	0.259	0.0058	0.279	0.1762	Curated_gene_sets:reactome_androgen_biosynthesis
Curated_gene_sets:reac...	202	-0.0146	-0.00153	0.059	0.59744	Curated_gene_sets:reactome_signalling_by_ngf
Curated_gene_sets:reac...	15	-0.126	-0.00364	0.224	0.71312	Curated_gene_sets:reactome_ctnnb1_phosphorylation_cascade
Curated_gene_sets:reac...	22	0.0304	0.00106	0.171	0.42945	Curated_gene_sets:reactome_insulin_receptor_recycling
Curated_gene_sets:reac...	10	-0.0993	-0.00234	0.257	0.65069	Curated_gene_sets:reactome_copi_mediated_transport
Curated_gene_sets:reac...	8	-0.0952	-0.00201	0.273	0.63645	Curated_gene_sets:reactome_nef_mediated_downregulation_of_mhc_class_i_complex_cell_surface_expression
Curated_gene_sets:reac...	74	-0.136	-0.00868	0.103	0.90604	Curated_gene_sets:reactome_signaling_by_scf_kit
Curated_gene_sets:reac...	372	0.0882	0.0125	0.0429	0.019894	Curated_gene_sets:reactome_developmental_biology
Curated_gene_sets:reac...	47	0.17	0.00867	0.118	0.074582	Curated_gene_sets:reactome_cross_presentation_of_soluble_exogenous_antigens_endosomes
Curated_gene_sets:reac...	18	0.0669	0.00211	0.204	0.37114	Curated_gene_sets:reactome_signaling_by_nodal
Curated_gene_sets:reac...	31	0.23	0.00955	0.159	0.073633	Curated_gene_sets:reactome_dag_and_ip3_signaling
Curated_gene_sets:reac...	13	-0.00841	-0.000226	0.212	0.51581	Curated_gene_sets:reactome_spry_regulation_of_fgf_signaling
Curated_gene_sets:reac...	114	0.0936	0.00742	0.0739	0.1026	Curated_gene_sets:reactome_tca_cycle_and_respiratory_electron_transport
Curated_gene_sets:reac...	35	0.214	0.00944	0.125	0.042592	Curated_gene_sets:reactome_bmal1_clock_npas2_activates_circadian_expression
Curated_gene_sets:reac...	71	0.0228	0.00143	0.097	0.40709	Curated_gene_sets:reactome_antigen_processing_cross_presentation
Curated_gene_sets:reac...	23	-0.255	-0.00912	0.189	0.91231	Curated_gene_sets:reactome_growth_hormone_receptor_signaling
Curated_gene_sets:reac...	67	0.104	0.0063	0.104	0.16023	Curated_gene_sets:reactome_trif_mediated_tlr3_signaling
Curated_gene_sets:reac...	116	0.018	0.00144	0.0802	0.41138	Curated_gene_sets:reactome_cell_cell_communication
Curated_gene_sets:reac...	16	-0.178	-0.00529	0.199	0.81445	Curated_gene_sets:reactome_abca_transporters_in_lipid_homeostasis
Curated_gene_sets:reac...	7	0.043	0.000848	0.264	0.43521	Curated_gene_sets:reactome_endosomal_vacuolar_pathway
Curated_gene_sets:reac...	12	0.0546	0.00141	0.263	0.41783	Curated_gene_sets:reactome_tetrahydrobiopterin_bh4_synthesis_recycling_salvage_and_regulation
Curated_gene_sets:reac...	59	0.0733	0.00419	0.111	0.2536	Curated_gene_sets:reactome_er_phagosome_pathway
Curated_gene_sets:reac...	108	0.158	0.0122	0.102	0.061615	Curated_gene_sets:reactome_meiosis
Curated_gene_sets:reac...	36	0.0376	0.00168	0.132	0.388	Curated_gene_sets:reactome_negative_regulation_of_fgfr_signaling
Curated_gene_sets:reac...	24	-0.172	-0.00626	0.154	0.86752	Curated_gene_sets:reactome_g0_and_early_g1
Curated_gene_sets:reac...	15	-0.192	-0.00554	0.239	0.78938	Curated_gene_sets:reactome_regulation_of_kit_signaling
Curated_gene_sets:reac...	119	-0.0937	-0.00759	0.0782	0.88457	Curated_gene_sets:reactome_membrane_trafficking
Curated_gene_sets:reac...	19	-0.104	-0.00338	0.188	0.71068	Curated_gene_sets:reactome_nef_mediates_down_modulation_of_cell_surface_receptors_by_recruiting_them_to_clathrin_adapters
Curated_gene_sets:reac...	57	0.0459	0.00258	0.111	0.34023	Curated_gene_sets:reactome_immunoregulatory_interactions_between_a_lymphoid_and_a_non_lymphoid_cell
Curated_gene_sets:reac...	18	-0.154	-0.00488	0.208	0.77072	Curated_gene_sets:reactome_activated_ampk_stimulates_fatty_acid_oxidation_in_muscle
Curated_gene_sets:reac...	11	0.245	0.00606	0.213	0.12508	Curated_gene_sets:reactome_vitamin_b5_pantothenate_metabolism
Curated_gene_sets:reac...	18	0.275	0.00867	0.191	0.075116	Curated_gene_sets:reactome_botulinum_neurotoxicity
Curated_gene_sets:reac...	49	0.129	0.00672	0.118	0.1376	Curated_gene_sets:reactome_metabolism_of_vitamins_and_cofactors
Curated_gene_sets:reac...	52	-0.143	-0.00769	0.119	0.88561	Curated_gene_sets:reactome_trans_golgi_network_vesicle_budding
Curated_gene_sets:reac...	16	0.208	0.00619	0.199	0.14855	Curated_gene_sets:reactome_proteolytic_cleavage_of_snare_complex_proteins
Curated_gene_sets:reac...	17	-0.0485	-0.00149	0.222	0.58649	Curated_gene_sets:reactome_resolution_of_ap_sites_via_the_multiple_nucleotide_patch_replacement_pathway
Curated_gene_sets:reac...	9	-0.302	-0.00675	0.255	0.88153	Curated_gene_sets:reactome_gamma_carboxylation_transport_and_amino_terminal_cleavage_of_proteins
Curated_gene_sets:reac...	11	-0.0973	-0.0024	0.329	0.61641	Curated_gene_sets:reactome_il_7_signaling
Curated_gene_sets:reac...	388	0.0686	0.00995	0.0432	0.056384	Curated_gene_sets:reactome_cell_cycle
Curated_gene_sets:reac...	86	-0.0479	-0.0033	0.0858	0.71173	Curated_gene_sets:reactome_signaling_by_erbb4
Curated_gene_sets:reac...	66	0.0558	0.00337	0.0987	0.28605	Curated_gene_sets:reactome_orc1_removal_from_chromatin
Curated_gene_sets:reac...	54	0.122	0.00665	0.119	0.15258	Curated_gene_sets:reactome_o_linked_glycosylation_of_mucins
Curated_gene_sets:reac...	25	0.0949	0.00353	0.162	0.27866	Curated_gene_sets:reactome_sulfur_amino_acid_metabolism
Curated_gene_sets:reac...	11	-0.0467	-0.00115	0.228	0.58134	Curated_gene_sets:reactome_downregulation_of_erbb2_erbb3_signaling
Curated_gene_sets:reac...	63	0.1	0.00592	0.105	0.1689	Curated_gene_sets:reactome_antiviral_mechanism_by_ifn_stimulated_genes
Curated_gene_sets:reac...	14	0.0807	0.00225	0.247	0.37198	Curated_gene_sets:reactome_prolactin_receptor_signaling
Curated_gene_sets:reac...	96	-0.0447	-0.00326	0.0888	0.69283	Curated_gene_sets:reactome_signaling_by_erbb2
Curated_gene_sets:reac...	30	-0.237	-0.00966	0.152	0.94081	Curated_gene_sets:reactome_sphingolipid_de_novo_biosynthesis
Curated_gene_sets:reac...	20	-0.256	-0.00854	0.191	0.91031	Curated_gene_sets:reactome_termination_of_o_glycan_biosynthesis
Curated_gene_sets:reac...	35	-0.0778	-0.00343	0.2	0.65168	Curated_gene_sets:reactome_defensins
Curated_gene_sets:reac...	17	-0.347	-0.0106	0.194	0.96269	Curated_gene_sets:reactome_signaling_by_constitutively_active_egfr
Curated_gene_sets:reac...	22	-0.14	-0.00487	0.179	0.78232	Curated_gene_sets:reactome_grb2_events_in_erbb2_signaling
Curated_gene_sets:reac...	103	-0.0676	-0.0051	0.0832	0.7919	Curated_gene_sets:reactome_signaling_by_egfr_in_cancer
Curated_gene_sets:reac...	9	-0.415	-0.00927	0.238	0.95926	Curated_gene_sets:reactome_membrane_binding_and_targetting_of_gag_proteins
Curated_gene_sets:reac...	27	-0.0815	-0.00315	0.22	0.64457	Curated_gene_sets:reactome_beta_defensins
Curated_gene_sets:reac...	101	-0.0208	-0.00155	0.0828	0.59897	Curated_gene_sets:reactome_srp_dependent_cotranslational_protein_targeting_to_membrane
Curated_gene_sets:reac...	35	-0.0311	-0.00137	0.151	0.58186	Curated_gene_sets:reactome_pi3k_events_in_erbb4_signaling
Curated_gene_sets:reac...	20	-0.182	-0.00607	0.186	0.83604	Curated_gene_sets:reactome_shc1_events_in_erbb4_signaling
Curated_gene_sets:reac...	41	-0.0326	-0.00156	0.139	0.59277	Curated_gene_sets:reactome_pi3k_events_in_erbb2_signaling
Curated_gene_sets:reac...	38	0.0992	0.00455	0.125	0.21394	Curated_gene_sets:reactome_nuclear_signaling_by_erbb4
Curated_gene_sets:reac...	31	-0.138	-0.00572	0.146	0.82769	Curated_gene_sets:reactome_glycosphingolipid_metabolism
Curated_gene_sets:reac...	101	0.0782	0.00584	0.0787	0.16018	Curated_gene_sets:reactome_ppara_activates_gene_expression
Curated_gene_sets:reac...	13	0.104	0.0028	0.238	0.331	Curated_gene_sets:reactome_association_of_licensing_factors_with_the_pre_replicative_complex
Curated_gene_sets:reac...	17	0.376	0.0116	0.216	0.040724	Curated_gene_sets:reactome_rip_mediated_nfkb_activation_via_dai
Curated_gene_sets:reac...	26	0.266	0.0101	0.142	0.030735	Curated_gene_sets:reactome_pre_notch_transcription_and_translation
Curated_gene_sets:reac...	27	-0.0644	-0.00249	0.158	0.65793	Curated_gene_sets:reactome_degradation_of_the_extracellular_matrix
Curated_gene_sets:reac...	46	0.05	0.00253	0.116	0.33343	Curated_gene_sets:reactome_mitochondrial_protein_import
Curated_gene_sets:reac...	19	-0.119	-0.00386	0.184	0.74103	Curated_gene_sets:reactome_signaling_by_hippo
Curated_gene_sets:reac...	25	0.0264	0.000984	0.145	0.42748	Curated_gene_sets:reactome_activated_notch1_transmits_signal_to_the_nucleus
Curated_gene_sets:reac...	11	0.0118	0.000292	0.209	0.47751	Curated_gene_sets:reactome_trafficking_and_processing_of_endosomal_tlr
Curated_gene_sets:reac...	12	0.298	0.00769	0.196	0.064394	Curated_gene_sets:reactome_signaling_by_notch4
Curated_gene_sets:reac...	91	0.115	0.00815	0.0864	0.091581	Curated_gene_sets:reactome_downstream_signaling_events_of_b_cell_receptor_bcr
Curated_gene_sets:reac...	61	0.227	0.0132	0.105	0.01527	Curated_gene_sets:reactome_activation_of_nf_kappab_in_b_cells
Curated_gene_sets:reac...	23	0.336	0.012	0.145	0.010307	Curated_gene_sets:reactome_rora_activates_circadian_expression
Curated_gene_sets:reac...	27	-0.0066	-0.000255	0.152	0.51733	Curated_gene_sets:reactome_antigen_activates_b_cell_receptor_leading_to_generation_of_second_messengers
Curated_gene_sets:reac...	14	-0.216	-0.00603	0.228	0.82872	Curated_gene_sets:reactome_regulation_of_complement_cascade
Curated_gene_sets:reac...	23	0.169	0.00602	0.164	0.15266	Curated_gene_sets:reactome_yap1_and_wwtr1_taz_stimulated_gene_expression
Curated_gene_sets:reac...	12	0.22	0.00568	0.195	0.12974	Curated_gene_sets:reactome_signaling_by_notch2
Curated_gene_sets:reac...	41	0.279	0.0133	0.114	0.0071139	Curated_gene_sets:reactome_pre_notch_expression_and_processing
Curated_gene_sets:reac...	118	0.0852	0.00687	0.0751	0.12828	Curated_gene_sets:reactome_signaling_by_the_b_cell_receptor_bcr
Curated_gene_sets:reac...	82	0.0136	0.000912	0.0954	0.44351	Curated_gene_sets:reactome_extracellular_matrix_organization
Curated_gene_sets:reac...	40	-0.135	-0.00634	0.126	0.85703	Curated_gene_sets:reactome_notch1_intracellular_domain_regulates_transcription
Curated_gene_sets:reac...	22	0.367	0.0128	0.154	0.0084133	Curated_gene_sets:reactome_circadian_repression_of_expression_by_rev_erba
Curated_gene_sets:reac...	16	0.317	0.00944	0.179	0.038002	Curated_gene_sets:reactome_pre_notch_processing_in_golgi
Curated_gene_sets:reac...	63	-0.0438	-0.00258	0.0973	0.67357	Curated_gene_sets:reactome_signaling_by_notch1
Curated_gene_sets:reac...	12	0.165	0.00426	0.198	0.20236	Curated_gene_sets:reactome_signaling_by_notch3
Curated_gene_sets:reac...	36	0.186	0.00828	0.145	0.10076	Curated_gene_sets:reactome_triglyceride_biosynthesis
Curated_gene_sets:reac...	86	-0.0433	-0.00299	0.0905	0.68407	Curated_gene_sets:reactome_insulin_receptor_signalling_cascade
Curated_gene_sets:reac...	17	-0.029	-0.000889	0.19	0.56066	Curated_gene_sets:reactome_arms_mediated_activation
Curated_gene_sets:reac...	19	-0.052	-0.00169	0.176	0.61601	Curated_gene_sets:reactome_prolonged_erk_activation_events
Curated_gene_sets:reac...	27	-0.165	-0.00638	0.153	0.85882	Curated_gene_sets:reactome_signalling_to_ras
Curated_gene_sets:reac...	21	0.217	0.0074	0.213	0.15397	Curated_gene_sets:reactome_signaling_by_bmp
Curated_gene_sets:reac...	83	0.0743	0.00503	0.0867	0.19593	Curated_gene_sets:reactome_cell_surface_interactions_at_the_vascular_wall
Curated_gene_sets:reac...	132	-0.018	-0.00154	0.0745	0.59554	Curated_gene_sets:reactome_ngf_signalling_via_trka_from_the_plasma_membrane
Curated_gene_sets:reac...	36	-0.0987	-0.00441	0.13	0.7759	Curated_gene_sets:reactome_signalling_to_erks
Curated_gene_sets:reac...	13	-0.0208	-0.000558	0.215	0.53841	Curated_gene_sets:reactome_p38mapk_events
Curated_gene_sets:reac...	15	-0.212	-0.00612	0.221	0.83112	Curated_gene_sets:reactome_acyl_chain_remodelling_of_pi
Curated_gene_sets:reac...	14	0.000155	4.32e-06	0.234	0.49974	Curated_gene_sets:reactome_tgf_beta_receptor_signaling_in_emt_epithelial_to_mesenchymal_transition
Curated_gene_sets:reac...	21	0.0292	0.000997	0.177	0.43441	Curated_gene_sets:reactome_downregulation_of_tgf_beta_receptor_signaling
Curated_gene_sets:reac...	55	0.058	0.0032	0.12	0.31372	Curated_gene_sets:reactome_collagen_formation
Curated_gene_sets:reac...	26	-0.151	-0.00574	0.162	0.82408	Curated_gene_sets:reactome_smad2_smad3_smad4_heterotrimer_regulates_transcription
Curated_gene_sets:reac...	121	-0.043	-0.00351	0.0759	0.71447	Curated_gene_sets:reactome_signaling_by_fgfr_in_disease
Curated_gene_sets:reac...	17	0.0609	0.00187	0.218	0.38977	Curated_gene_sets:reactome_hs_gag_degradation
Curated_gene_sets:reac...	12	0.0548	0.00141	0.246	0.41204	Curated_gene_sets:reactome_synthesis_of_pips_at_the_early_endosome_membrane
Curated_gene_sets:reac...	15	-0.209	-0.00602	0.196	0.85684	Curated_gene_sets:reactome_signalling_to_p38_via_rit_and_rin
Curated_gene_sets:reac...	49	0.123	0.00641	0.11	0.13171	Curated_gene_sets:reactome_p53_independent_g1_s_dna_damage_checkpoint
Curated_gene_sets:reac...	23	-0.099	-0.00354	0.158	0.735	Curated_gene_sets:reactome_regulation_of_hypoxia_inducible_factor_hif_by_oxygen
Curated_gene_sets:reac...	21	-0.266	-0.00906	0.197	0.91125	Curated_gene_sets:reactome_acyl_chain_remodelling_of_pc
Curated_gene_sets:reac...	17	0.182	0.00559	0.189	0.16723	Curated_gene_sets:reactome_synthesis_of_pips_at_the_golgi_membrane
Curated_gene_sets:reac...	24	-0.00606	-0.000221	0.17	0.51422	Curated_gene_sets:reactome_tgf_beta_receptor_signaling_activates_smads
Curated_gene_sets:reac...	16	0.0973	0.0029	0.204	0.31664	Curated_gene_sets:reactome_activated_point_mutants_of_fgfr2
Curated_gene_sets:reac...	185	-0.0399	-0.00403	0.0619	0.74075	Curated_gene_sets:reactome_phospholipid_metabolism
Curated_gene_sets:reac...	10	-0.588	-0.0139	0.275	0.98368	Curated_gene_sets:reactome_cs_ds_degradation
Curated_gene_sets:reac...	27	0.143	0.00554	0.167	0.19535	Curated_gene_sets:reactome_synthesis_of_pa
Curated_gene_sets:reac...	16	-0.265	-0.00791	0.186	0.92369	Curated_gene_sets:reactome_oxygen_dependent_proline_hydroxylation_of_hypoxia_inducible_factor_alpha
Curated_gene_sets:reac...	9	0.299	0.00669	0.264	0.12871	Curated_gene_sets:reactome_synthesis_of_pips_at_the_late_endosome_membrane
Curated_gene_sets:reac...	11	-0.0774	-0.00191	0.256	0.61905	Curated_gene_sets:reactome_synthesis_of_pe
Curated_gene_sets:reac...	194	0.115	0.0118	0.0633	0.035176	Curated_gene_sets:reactome_gastrin_creb_signalling_pathway_via_pkc_and_mapk
Curated_gene_sets:reac...	17	-0.131	-0.00402	0.199	0.74463	Curated_gene_sets:reactome_chondroitin_sulfate_biosynthesis
Curated_gene_sets:reac...	10	-0.125	-0.00294	0.258	0.68587	Curated_gene_sets:reactome_hyaluronan_uptake_and_degradation
Curated_gene_sets:reac...	29	-0.116	-0.00464	0.146	0.78656	Curated_gene_sets:reactome_signaling_by_fgfr1_mutants
Curated_gene_sets:reac...	30	0.0553	0.00225	0.161	0.36544	Curated_gene_sets:reactome_synthesis_of_pips_at_the_plasma_membrane
Curated_gene_sets:reac...	8	0.0362	0.000763	0.25	0.44233	Curated_gene_sets:reactome_the_activation_of_arylsulfatases
Curated_gene_sets:reac...	36	-0.0556	-0.00248	0.141	0.65301	Curated_gene_sets:reactome_transcriptional_activity_of_smad2_smad3_smad4_heterotrimer
Curated_gene_sets:reac...	14	-0.0511	-0.00142	0.223	0.59052	Curated_gene_sets:reactome_hyaluronan_metabolism
Curated_gene_sets:reac...	18	0.0429	0.00136	0.2	0.41518	Curated_gene_sets:reactome_downregulation_of_smad2_3_smad4_transcriptional_activity
Curated_gene_sets:reac...	26	-0.0759	-0.00288	0.178	0.66534	Curated_gene_sets:reactome_keratan_sulfate_biosynthesis
Curated_gene_sets:reac...	11	-0.494	-0.0122	0.264	0.96961	Curated_gene_sets:reactome_reversible_hydration_of_carbon_dioxide
Curated_gene_sets:reac...	18	-0.162	-0.0051	0.186	0.80694	Curated_gene_sets:reactome_signaling_by_fgfr1_fusion_mutants
Curated_gene_sets:reac...	10	0.0535	0.00126	0.261	0.41886	Curated_gene_sets:reactome_alpha_linolenic_acid_ala_metabolism
Curated_gene_sets:reac...	11	-0.0439	-0.00108	0.233	0.57454	Curated_gene_sets:reactome_signaling_by_activated_point_mutants_of_fgfr1
Curated_gene_sets:reac...	46	0.138	0.00695	0.124	0.13352	Curated_gene_sets:reactome_pi_metabolism
Curated_gene_sets:reac...	10	0.563	0.0133	0.261	0.015639	Curated_gene_sets:reactome_abacavir_transport_and_metabolism
Curated_gene_sets:reac...	42	-0.195	-0.00942	0.137	0.92261	Curated_gene_sets:reactome_chondroitin_sulfate_dermatan_sulfate_metabolism
Curated_gene_sets:reac...	29	-0.0969	-0.00388	0.148	0.74403	Curated_gene_sets:reactome_latent_infection_of_homo_sapiens_with_mycobacterium_tuberculosis
Curated_gene_sets:reac...	17	-0.206	-0.00633	0.206	0.84194	Curated_gene_sets:reactome_synthesis_of_pc
Curated_gene_sets:reac...	27	0.161	0.00622	0.176	0.17974	Curated_gene_sets:reactome_hs_gag_biosynthesis
Curated_gene_sets:reac...	11	0.0664	0.00164	0.234	0.38838	Curated_gene_sets:reactome_signaling_by_fgfr3_mutants
Curated_gene_sets:reac...	30	-0.184	-0.00749	0.164	0.86788	Curated_gene_sets:reactome_keratan_sulfate_keratin_metabolism
Curated_gene_sets:reac...	13	0.0249	0.000668	0.255	0.46118	Curated_gene_sets:reactome_apoptosis_induced_dna_fragmentation
Curated_gene_sets:reac...	11	-0.316	-0.00781	0.284	0.8674	Curated_gene_sets:reactome_keratan_sulfate_degradation
Curated_gene_sets:reac...	46	0.0097	0.000489	0.129	0.47003	Curated_gene_sets:reactome_heparan_sulfate_heparin_hs_gag_metabolism
Curated_gene_sets:reac...	102	-0.0591	-0.00444	0.0868	0.75225	Curated_gene_sets:reactome_glycosaminoglycan_metabolism
Curated_gene_sets:reac...	16	-0.0607	-0.00181	0.211	0.6129	Curated_gene_sets:reactome_acyl_chain_remodelling_of_pg
Curated_gene_sets:reac...	20	-0.365	-0.0122	0.198	0.9674	Curated_gene_sets:reactome_acyl_chain_remodelling_of_pe
Curated_gene_sets:reac...	14	-0.0792	-0.00221	0.237	0.6309	Curated_gene_sets:reactome_acyl_chain_remodelling_of_ps
Curated_gene_sets:reac...	43	-0.0759	-0.00371	0.122	0.73353	Curated_gene_sets:reactome_signaling_by_fgfr_mutants
Curated_gene_sets:reac...	86	-0.0974	-0.00671	0.0819	0.88268	Curated_gene_sets:reactome_mhc_class_ii_antigen_presentation
Curated_gene_sets:reac...	79	-0.0219	-0.00145	0.0965	0.58977	Curated_gene_sets:reactome_glycerophospholipid_biosynthesis
Curated_gene_sets:reac...	22	-0.0139	-0.000485	0.183	0.53021	Curated_gene_sets:reactome_a_tetrasaccharide_linker_sequence_is_required_for_gag_synthesis
Curated_gene_sets:reac...	47	0.153	0.00782	0.117	0.094503	Curated_gene_sets:reactome_cdk_mediated_phosphorylation_and_removal_of_cdc6
Curated_gene_sets:reac...	12	0.329	0.00848	0.239	0.084057	Curated_gene_sets:reactome_platelet_adhesion_to_exposed_collagen
Curated_gene_sets:reac...	9	0.509	0.0114	0.335	0.064096	Curated_gene_sets:reactome_vegf_ligand_receptor_interactions
Curated_gene_sets:reac...	19	-0.0534	-0.00173	0.203	0.60385	Curated_gene_sets:reactome_enos_activation_and_regulation
Curated_gene_sets:reac...	22	0.456	0.0159	0.175	0.0046363	Curated_gene_sets:reactome_microrna_mirna_biogenesis
Curated_gene_sets:reac...	22	0.127	0.00444	0.175	0.23323	Curated_gene_sets:reactome_nuclear_events_kinase_and_transcription_factor_activation
Curated_gene_sets:reac...	13	-0.436	-0.0117	0.242	0.96427	Curated_gene_sets:reactome_retrograde_neurotrophin_signalling
Curated_gene_sets:reac...	12	0.22	0.00567	0.233	0.1733	Curated_gene_sets:reactome_erks_are_inactivated
Curated_gene_sets:reac...	7	0.252	0.00497	0.284	0.18693	Curated_gene_sets:reactome_negative_regulation_of_the_pi3k_akt_network
Curated_gene_sets:reac...	36	-0.00481	-0.000215	0.153	0.51257	Curated_gene_sets:reactome_pi3k_akt_activation
Curated_gene_sets:reac...	25	0.488	0.0182	0.167	0.0017049	Curated_gene_sets:reactome_regulatory_rna_pathways
Curated_gene_sets:reac...	23	-0.291	-0.0104	0.175	0.95137	Curated_gene_sets:reactome_egfr_downregulation
Curated_gene_sets:reac...	130	0.0894	0.00757	0.074	0.11343	Curated_gene_sets:reactome_processing_of_capped_intron_containing_pre_mrna
Curated_gene_sets:reac...	9	-0.256	-0.00573	0.271	0.82779	Curated_gene_sets:reactome_pecam1_interactions
Curated_gene_sets:reac...	48	0.124	0.00638	0.115	0.14095	Curated_gene_sets:reactome_tcr_signaling
Curated_gene_sets:reac...	10	0.329	0.00774	0.261	0.10351	Curated_gene_sets:reactome_regulation_of_pyruvate_dehydrogenase_pdh_complex
Curated_gene_sets:reac...	32	0.137	0.00577	0.157	0.19087	Curated_gene_sets:reactome_downstream_tcr_signaling
Curated_gene_sets:reac...	23	0.272	0.00969	0.153	0.038221	Curated_gene_sets:reactome_basigin_interactions
Curated_gene_sets:reac...	12	-0.214	-0.00551	0.247	0.80671	Curated_gene_sets:reactome_akt_phosphorylates_targets_in_the_cytosol
Curated_gene_sets:reac...	35	-0.12	-0.0053	0.144	0.79901	Curated_gene_sets:reactome_gab1_signalosome
Curated_gene_sets:reac...	15	-0.368	-0.0106	0.21	0.96045	Curated_gene_sets:reactome_shc1_events_in_egfr_signaling
Curated_gene_sets:reac...	51	0.118	0.00628	0.119	0.16058	Curated_gene_sets:reactome_activation_of_the_mrna_upon_binding_of_the_cap_binding_complex_and_eifs_and_subsequent_binding_to_43s
Curated_gene_sets:reac...	13	-0.137	-0.00368	0.23	0.72453	Curated_gene_sets:reactome_phosphorylation_of_cd3_and_tcr_zeta_chains
Curated_gene_sets:reac...	15	0.0752	0.00217	0.223	0.3679	Curated_gene_sets:reactome_glutamate_neurotransmitter_release_cycle
Curated_gene_sets:reac...	11	-0.361	-0.00891	0.287	0.89566	Curated_gene_sets:reactome_translocation_of_zap_70_to_immunological_synapse
Curated_gene_sets:reac...	19	0.142	0.0046	0.186	0.22319	Curated_gene_sets:reactome_erk_mapk_targets
Curated_gene_sets:reac...	18	-0.148	-0.00468	0.211	0.75837	Curated_gene_sets:reactome_tie2_signaling
Curated_gene_sets:reac...	23	-0.028	-0.001	0.163	0.56821	Curated_gene_sets:reactome_generation_of_second_messenger_molecules
Curated_gene_sets:reac...	332	0.0398	0.00535	0.0487	0.20685	Curated_gene_sets:reactome_generic_transcription_pathway
Curated_gene_sets:reac...	73	-0.0533	-0.00339	0.1	0.70285	Curated_gene_sets:reactome_response_to_elevated_platelet_cytosolic_ca2_
Curated_gene_sets:reac...	51	0.172	0.00916	0.117	0.070544	Curated_gene_sets:reactome_transport_of_mature_transcript_to_cytoplasm
Curated_gene_sets:reac...	192	0.0737	0.00756	0.0586	0.10423	Curated_gene_sets:reactome_metabolism_of_amino_acids_and_derivatives
Curated_gene_sets:reac...	81	0.115	0.00772	0.119	0.16636	Curated_gene_sets:reactome_rna_pol_i_transcription
Curated_gene_sets:reac...	17	0.109	0.00335	0.202	0.29446	Curated_gene_sets:reactome_fatty_acyl_coa_biosynthesis
Curated_gene_sets:reac...	10	0.00293	6.89e-05	0.23	0.49493	Curated_gene_sets:reactome_e2f_enabled_inhibition_of_pre_replication_complex_formation
Curated_gene_sets:reac...	10	-0.0917	-0.00216	0.244	0.64644	Curated_gene_sets:reactome_p75ntr_recruits_signalling_complexes
Curated_gene_sets:reac...	131	0.0134	0.00114	0.0782	0.43211	Curated_gene_sets:reactome_biological_oxidations
Curated_gene_sets:reac...	10	0.0121	0.000285	0.199	0.47579	Curated_gene_sets:reactome_regulated_proteolysis_of_p75ntr
Curated_gene_sets:reac...	172	-0.00448	-0.000435	0.0664	0.52688	Curated_gene_sets:reactome_transmission_across_chemical_synapses
Curated_gene_sets:reac...	12	0.119	0.00307	0.221	0.2952	Curated_gene_sets:reactome_p75ntr_signals_via_nfkb
Curated_gene_sets:reac...	11	-0.294	-0.00726	0.212	0.91732	Curated_gene_sets:reactome_caspase_mediated_cleavage_of_cytoskeletal_proteins
Curated_gene_sets:reac...	15	-0.000119	-3.43e-06	0.204	0.50023	Curated_gene_sets:reactome_xenobiotics
Curated_gene_sets:reac...	78	0.224	0.0147	0.0951	0.0091769	Curated_gene_sets:reactome_integrin_cell_surface_interactions
Curated_gene_sets:reac...	49	0.0976	0.00508	0.115	0.19714	Curated_gene_sets:reactome_regulation_of_ornithine_decarboxylase_odc
Curated_gene_sets:reac...	49	-0.18	-0.0094	0.126	0.92317	Curated_gene_sets:reactome_cytochrome_p450_arranged_by_substrate_type
Curated_gene_sets:reac...	10	0.161	0.00379	0.335	0.31553	Curated_gene_sets:reactome_base_free_sugar_phosphate_removal_via_the_single_nucleotide_replacement_pathway
Curated_gene_sets:reac...	10	0.16	0.00376	0.284	0.2869	Curated_gene_sets:reactome_apoptotic_cleavage_of_cell_adhesion_proteins
Curated_gene_sets:reac...	14	-0.472	-0.0132	0.234	0.97836	Curated_gene_sets:reactome_hdl_mediated_lipid_transport
Curated_gene_sets:reac...	37	-0.0274	-0.00124	0.154	0.57054	Curated_gene_sets:reactome_nrage_signals_death_through_jnk
Curated_gene_sets:reac...	11	-0.106	-0.00263	0.302	0.63769	Curated_gene_sets:reactome_slbp_dependent_processing_of_replication_dependent_histone_pre_mrnas
Curated_gene_sets:reac...	14	-0.144	-0.00401	0.186	0.78035	Curated_gene_sets:reactome_nrif_signals_cell_death_from_the_nucleus
Curated_gene_sets:reac...	56	0.107	0.00598	0.109	0.1614	Curated_gene_sets:reactome_regulation_of_apoptosis
Curated_gene_sets:reac...	94	-0.0491	-0.00353	0.0898	0.70749	Curated_gene_sets:reactome_rna_pol_ii_transcription
Curated_gene_sets:reac...	263	0.0353	0.00423	0.0534	0.25424	Curated_gene_sets:reactome_neuronal_system
Curated_gene_sets:reac...	9	0.0764	0.00171	0.259	0.3838	Curated_gene_sets:reactome_nfkb_is_activated_and_signals_survival
Curated_gene_sets:reac...	30	0.089	0.00363	0.15	0.27689	Curated_gene_sets:reactome_regulation_of_beta_cell_development
Curated_gene_sets:reac...	65	-0.0534	-0.0032	0.112	0.68363	Curated_gene_sets:reactome_phase1_functionalization_of_compounds
Curated_gene_sets:reac...	33	0.0433	0.00185	0.122	0.36193	Curated_gene_sets:reactome_rna_pol_iii_transcription
Curated_gene_sets:reac...	51	-0.0446	-0.00237	0.12	0.64516	Curated_gene_sets:reactome_cell_death_signalling_via_nrage_nrif_and_nade
Curated_gene_sets:reac...	31	-0.0201	-0.000832	0.154	0.55187	Curated_gene_sets:reactome_neurotransmitter_release_cycle
Curated_gene_sets:reac...	71	-0.0224	-0.0014	0.096	0.59213	Curated_gene_sets:reactome_p75_ntr_receptor_mediated_signalling
Curated_gene_sets:reac...	27	-0.137	-0.0053	0.146	0.82662	Curated_gene_sets:reactome_amino_acid_transport_across_the_plasma_membrane
Curated_gene_sets:reac...	15	-0.0658	-0.0019	0.245	0.60592	Curated_gene_sets:reactome_endogenous_sterols
Curated_gene_sets:reac...	20	0.055	0.00183	0.178	0.37852	Curated_gene_sets:reactome_regulation_of_gene_expression_in_beta_cells
Curated_gene_sets:reac...	24	-0.069	-0.00252	0.157	0.66959	Curated_gene_sets:reactome_glycolysis
Curated_gene_sets:reac...	14	0.148	0.00413	0.199	0.22805	Curated_gene_sets:reactome_processive_synthesis_on_the_lagging_strand
Curated_gene_sets:reac...	79	-0.00359	-0.000237	0.0938	0.51525	Curated_gene_sets:reactome_peptide_chain_elongation
Curated_gene_sets:reac...	14	-0.07	-0.00195	0.177	0.6541	Curated_gene_sets:reactome_common_pathway
Curated_gene_sets:reac...	26	-0.0158	-0.0006	0.178	0.5353	Curated_gene_sets:reactome_mrna_capping
Curated_gene_sets:reac...	14	0.267	0.00744	0.235	0.12791	Curated_gene_sets:reactome_mitochondrial_fatty_acid_beta_oxidation
Curated_gene_sets:reac...	838	0.0256	0.0054	0.0333	0.22075	Curated_gene_sets:reactome_signaling_by_gpcr
Curated_gene_sets:reac...	174	-0.0435	-0.00425	0.0671	0.7415	Curated_gene_sets:reactome_peptide_ligand_binding_receptors
Curated_gene_sets:reac...	13	-0.296	-0.00795	0.259	0.87319	Curated_gene_sets:reactome_metabolism_of_polyamines
Curated_gene_sets:reac...	280	0.0464	0.00574	0.0521	0.18653	Curated_gene_sets:reactome_class_a1_rhodopsin_like_receptors
Curated_gene_sets:reac...	11	0.108	0.00266	0.243	0.32848	Curated_gene_sets:reactome_notch_hlh_transcription_pathway
Curated_gene_sets:reac...	113	-5.91e-05	-4.67e-06	0.0777	0.5003	Curated_gene_sets:reactome_integration_of_energy_metabolism
Curated_gene_sets:reac...	299	0.058	0.00741	0.0474	0.11058	Curated_gene_sets:reactome_cell_cycle_mitotic
Curated_gene_sets:reac...	29	0.159	0.00637	0.161	0.16242	Curated_gene_sets:reactome_gluconeogenesis
Curated_gene_sets:reac...	9	-0.11	-0.00246	0.306	0.64065	Curated_gene_sets:reactome_dopamine_neurotransmitter_release_cycle
Curated_gene_sets:reac...	77	0.0571	0.00372	0.0987	0.28151	Curated_gene_sets:reactome_opioid_signalling
Curated_gene_sets:reac...	59	0.144	0.00821	0.111	0.097958	Curated_gene_sets:reactome_recruitment_of_mitotic_centrosome_proteins_and_complexes
Curated_gene_sets:reac...	20	0.171	0.00568	0.173	0.16193	Curated_gene_sets:reactome_mitochondrial_trna_aminoacylation
Curated_gene_sets:reac...	24	0.013	0.000476	0.151	0.46561	Curated_gene_sets:reactome_cytosolic_trna_aminoacylation
Curated_gene_sets:reac...	29	0.185	0.0074	0.169	0.13735	Curated_gene_sets:reactome_ca_dependent_events
Curated_gene_sets:reac...	10	-0.175	-0.00411	0.287	0.72889	Curated_gene_sets:reactome_acetylcholine_neurotransmitter_release_cycle
Curated_gene_sets:reac...	10	0.504	0.0119	0.297	0.044947	Curated_gene_sets:reactome_adenylate_cyclase_activating_pathway
Curated_gene_sets:reac...	13	0.154	0.00413	0.249	0.26889	Curated_gene_sets:reactome_adenylate_cyclase_inhibitory_pathway
Curated_gene_sets:reac...	24	0.17	0.00618	0.173	0.16338	Curated_gene_sets:reactome_darpp_32_events
Curated_gene_sets:reac...	52	-0.0578	-0.0031	0.136	0.66406	Curated_gene_sets:reactome_chemokine_receptors_bind_chemokines
Curated_gene_sets:reac...	52	0.198	0.0106	0.119	0.048591	Curated_gene_sets:reactome_loss_of_nlp_from_mitotic_centrosomes
Curated_gene_sets:reac...	126	0.00839	0.000699	0.0767	0.45645	Curated_gene_sets:reactome_neurotransmitter_receptor_binding_and_downstream_transmission_in_the_postsynaptic_cell
Curated_gene_sets:reac...	112	0.0264	0.00208	0.0754	0.36286	Curated_gene_sets:reactome_cell_cycle_checkpoints
Curated_gene_sets:reac...	125	-0.0913	-0.00758	0.0755	0.88677	Curated_gene_sets:reactome_diabetes_pathways
Curated_gene_sets:reac...	16	0.0444	0.00132	0.225	0.4219	Curated_gene_sets:reactome_p130cas_linkage_to_mapk_signaling_for_integrins
Curated_gene_sets:reac...	12	0.14	0.00361	0.245	0.2835	Curated_gene_sets:reactome_glycoprotein_hormones
Curated_gene_sets:reac...	9	-0.0824	-0.00184	0.304	0.60672	Curated_gene_sets:reactome_norepinephrine_neurotransmitter_release_cycle
Curated_gene_sets:reac...	42	0.125	0.00601	0.142	0.18925	Curated_gene_sets:reactome_plc_beta_mediated_events
Curated_gene_sets:reac...	16	-0.215	-0.00641	0.216	0.84011	Curated_gene_sets:reactome_regulation_of_insulin_like_growth_factor_igf_activity_by_insulin_like_growth_factor_binding_proteins_igfbps
Curated_gene_sets:reac...	16	-0.0972	-0.00289	0.226	0.66667	Curated_gene_sets:reactome_grb2_sos_provides_linkage_to_mapk_signaling_for_intergrins_
Curated_gene_sets:reac...	14	0.135	0.00375	0.23	0.27879	Curated_gene_sets:reactome_peptide_hormone_biosynthesis
Curated_gene_sets:reac...	27	-0.204	-0.00789	0.152	0.91061	Curated_gene_sets:reactome_g_protein_activation
Curated_gene_sets:reac...	14	-0.0115	-0.000322	0.252	0.51828	Curated_gene_sets:reactome_acetylcholine_binding_and_downstream_events
Curated_gene_sets:reac...	32	-0.258	-0.0109	0.147	0.96058	Curated_gene_sets:reactome_abc_family_proteins_mediated_transport
Curated_gene_sets:reac...	41	0.0675	0.00322	0.118	0.28352	Curated_gene_sets:reactome_trna_aminoacylation
Curated_gene_sets:reac...	283	-0.0515	-0.0064	0.0729	0.75997	Curated_gene_sets:reactome_olfactory_signaling_pathway
Curated_gene_sets:reac...	28	0.0333	0.00131	0.15	0.41214	Curated_gene_sets:reactome_steroid_hormones
Curated_gene_sets:reac...	17	0.371	0.0114	0.231	0.053855	Curated_gene_sets:reactome_pka_mediated_phosphorylation_of_creb
Curated_gene_sets:reac...	10	-0.144	-0.00338	0.274	0.70009	Curated_gene_sets:reactome_recruitment_of_numa_to_mitotic_centrosomes
Curated_gene_sets:reac...	15	-0.0145	-0.000418	0.2	0.52891	Curated_gene_sets:reactome_amine_derived_hormones
Curated_gene_sets:reac...	393	-0.0397	-0.00579	0.0421	0.82678	Curated_gene_sets:reactome_transmembrane_transport_of_small_molecules
Curated_gene_sets:reac...	28	0.00675	0.000266	0.158	0.48293	Curated_gene_sets:reactome_integrin_alphaiib_beta3_signaling
Curated_gene_sets:reac...	44	0.245	0.0121	0.122	0.022587	Curated_gene_sets:reactome_nuclear_receptor_transcription_pathway
Curated_gene_sets:reac...	20	-0.281	-0.00934	0.189	0.93123	Curated_gene_sets:reactome_insulin_synthesis_and_processing
Curated_gene_sets:reac...	63	0.0421	0.00249	0.106	0.34492	Curated_gene_sets:reactome_cyclin_e_associated_events_during_g1_s_transition_
Curated_gene_sets:reac...	15	0.159	0.00458	0.21	0.22509	Curated_gene_sets:reactome_homologous_recombination_repair_of_replication_independent_double_strand_breaks
Curated_gene_sets:reac...	35	0.0617	0.00272	0.137	0.32668	Curated_gene_sets:reactome_g1_phase
Curated_gene_sets:reac...	8	0.105	0.00222	0.278	0.35238	Curated_gene_sets:reactome_elevation_of_cytosolic_ca2_levels
Curated_gene_sets:reac...	54	0.108	0.00589	0.108	0.15905	Curated_gene_sets:reactome_p53_dependent_g1_dna_damage_response
Curated_gene_sets:reac...	41	-0.0106	-0.000505	0.13	0.5326	Curated_gene_sets:reactome_transcription_coupled_ner_tc_ner
Curated_gene_sets:reac...	35	-0.118	-0.00518	0.146	0.78897	Curated_gene_sets:reactome_rna_pol_ii_transcription_pre_initiation_and_promoter_opening
Curated_gene_sets:reac...	33	0.0664	0.00284	0.144	0.32255	Curated_gene_sets:reactome_glucagon_signaling_in_metabolic_regulation
Curated_gene_sets:reac...	146	0.0397	0.00356	0.0693	0.2833	Curated_gene_sets:reactome_mrna_processing
Curated_gene_sets:reac...	116	0.0313	0.00251	0.0818	0.35078	Curated_gene_sets:reactome_signaling_by_pdgf
Curated_gene_sets:reac...	25	-0.00448	-0.000167	0.177	0.51008	Curated_gene_sets:reactome_association_of_tric_cct_with_target_proteins_during_biosynthesis
Curated_gene_sets:reac...	26	0.234	0.0089	0.173	0.087949	Curated_gene_sets:reactome_prefoldin_mediated_transfer_of_substrate_to_cct_tric
Curated_gene_sets:reac...	10	0.277	0.00653	0.308	0.18415	Curated_gene_sets:reactome_hormone_ligand_binding_receptors
Curated_gene_sets:reac...	32	0.0278	0.00117	0.157	0.42974	Curated_gene_sets:reactome_gpvi_mediated_activation_cascade
Curated_gene_sets:reac...	49	0.0699	0.00364	0.129	0.29384	Curated_gene_sets:reactome_protein_folding
Curated_gene_sets:reac...	21	0.181	0.00617	0.188	0.16809	Curated_gene_sets:reactome_formation_of_tubulin_folding_intermediates_by_cct_tric
Curated_gene_sets:reac...	19	0.0476	0.00154	0.194	0.4032	Curated_gene_sets:reactome_peroxisomal_lipid_metabolism
Curated_gene_sets:reac...	18	0.0744	0.00235	0.209	0.36113	Curated_gene_sets:reactome_post_chaperonin_tubulin_folding_pathway
Curated_gene_sets:reac...	26	-0.185	-0.00704	0.164	0.87135	Curated_gene_sets:reactome_striated_muscle_contraction
Curated_gene_sets:reac...	70	-0.00436	-0.000271	0.103	0.51689	Curated_gene_sets:reactome_metabolism_of_nucleotides
Curated_gene_sets:reac...	36	0.0515	0.0023	0.152	0.36711	Curated_gene_sets:reactome_amine_ligand_binding_receptors
Curated_gene_sets:reac...	401	0.00509	0.000751	0.0418	0.4515	Curated_gene_sets:reactome_metabolism_of_proteins
Curated_gene_sets:reac...	90	-0.0241	-0.0017	0.0918	0.60367	Curated_gene_sets:reactome_downstream_signal_transduction
Curated_gene_sets:reac...	45	-0.161	-0.00804	0.121	0.90862	Curated_gene_sets:reactome_muscle_contraction
Curated_gene_sets:reac...	11	0.527	0.013	0.293	0.035988	Curated_gene_sets:reactome_serotonin_receptors
Curated_gene_sets:reac...	11	0.22	0.00544	0.253	0.19252	Curated_gene_sets:reactome_cdc6_association_with_the_orc_origin_complex
Curated_gene_sets:reac...	77	0.13	0.00847	0.0904	0.075546	Curated_gene_sets:reactome_m_g1_transition
Curated_gene_sets:reac...	102	0.0692	0.00519	0.0832	0.20266	Curated_gene_sets:reactome_mrna_splicing
Curated_gene_sets:reac...	42	-0.0311	-0.0015	0.133	0.59269	Curated_gene_sets:reactome_mrna_splicing_minor_pathway
Curated_gene_sets:reac...	96	0.0896	0.00652	0.0882	0.1548	Curated_gene_sets:reactome_3_utr_mediated_translational_regulation
Curated_gene_sets:reac...	22	-0.243	-0.00848	0.21	0.87657	Curated_gene_sets:reactome_processing_of_capped_intronless_pre_mrna
Curated_gene_sets:reac...	11	-0.00596	-0.000147	0.242	0.50981	Curated_gene_sets:reactome_purine_ribonucleoside_monophosphate_biosynthesis
Curated_gene_sets:reac...	104	0.0396	0.003	0.0789	0.30803	Curated_gene_sets:reactome_g1_s_transition
Curated_gene_sets:reac...	19	-0.194	-0.00628	0.205	0.82792	Curated_gene_sets:reactome_citric_acid_cycle_tca_cycle
Curated_gene_sets:reac...	195	-0.005	-0.000517	0.0643	0.53094	Curated_gene_sets:reactome_transcription
Curated_gene_sets:reac...	12	0.0302	0.000778	0.251	0.45215	Curated_gene_sets:reactome_pol_switching
Curated_gene_sets:reac...	46	-0.0292	-0.00147	0.119	0.59676	Curated_gene_sets:reactome_nucleotide_excision_repair
Curated_gene_sets:reac...	7	-0.069	-0.00136	0.28	0.59746	Curated_gene_sets:reactome_regulation_of_the_fanconi_anemia_pathway
Curated_gene_sets:reac...	230	0.0495	0.00556	0.0553	0.18511	Curated_gene_sets:reactome_axon_guidance
Curated_gene_sets:reac...	43	0.174	0.00848	0.124	0.080338	Curated_gene_sets:reactome_activation_of_chaperone_genes_by_xbp1s
Curated_gene_sets:reac...	42	0.11	0.00529	0.125	0.19082	Curated_gene_sets:reactome_regulation_of_insulin_secretion_by_glucagon_like_peptide1
Curated_gene_sets:reac...	27	-0.118	-0.00457	0.17	0.75705	Curated_gene_sets:reactome_perk_regulated_gene_expression
Curated_gene_sets:reac...	174	0.179	0.0175	0.0673	0.0039024	Curated_gene_sets:reactome_g_alpha_q_signalling_events
Curated_gene_sets:reac...	9	0.662	0.0148	0.297	0.013019	Curated_gene_sets:reactome_p2y_receptors
Curated_gene_sets:reac...	25	0.0412	0.00153	0.164	0.40094	Curated_gene_sets:reactome_trafficking_of_ampa_receptors
Curated_gene_sets:reac...	38	0.212	0.00973	0.136	0.059907	Curated_gene_sets:reactome_ncam1_interactions
Curated_gene_sets:reac...	14	-0.00178	-4.95e-05	0.226	0.50313	Curated_gene_sets:reactome_class_c_3_metabotropic_glutamate_pheromone_receptors
Curated_gene_sets:reac...	87	-0.00195	-0.000135	0.0874	0.5089	Curated_gene_sets:reactome_regulation_of_insulin_secretion
Curated_gene_sets:reac...	63	-0.00408	-0.000241	0.102	0.51598	Curated_gene_sets:reactome_ncam_signaling_for_neurite_out_growth
Curated_gene_sets:reac...	25	-0.21	-0.00783	0.156	0.91185	Curated_gene_sets:reactome_inhibition_of_insulin_secretion_by_adrenaline_noradrenaline
Curated_gene_sets:reac...	12	0.358	0.00923	0.219	0.051297	Curated_gene_sets:reactome_nucleotide_like_purinergic_receptors
Curated_gene_sets:reac...	10	-0.195	-0.00459	0.264	0.76976	Curated_gene_sets:reactome_activation_of_chaperones_by_atf6_alpha
Curated_gene_sets:reac...	32	0.23	0.00967	0.153	0.066975	Curated_gene_sets:reactome_transport_of_mature_mrna_derived_from_an_intronless_transcript
Curated_gene_sets:reac...	15	0.641	0.0185	0.235	0.0031773	Curated_gene_sets:reactome_eicosanoid_ligand_binding_receptors
Curated_gene_sets:reac...	24	-0.0509	-0.00186	0.181	0.61093	Curated_gene_sets:reactome_activation_of_genes_by_atf4
Curated_gene_sets:reac...	74	0.0865	0.00553	0.0968	0.18578	Curated_gene_sets:reactome_unfolded_protein_response
Curated_gene_sets:reac...	87	0.0655	0.00454	0.0847	0.21944	Curated_gene_sets:reactome_class_b_2_secretin_family_receptors
Curated_gene_sets:reac...	33	-0.0709	-0.00303	0.143	0.69028	Curated_gene_sets:reactome_glucagon_type_ligand_receptors
Curated_gene_sets:reac...	10	0.213	0.00502	0.325	0.2557	Curated_gene_sets:reactome_regulation_of_insulin_secretion_by_acetylcholine
Curated_gene_sets:reac...	69	0.0962	0.00594	0.107	0.18439	Curated_gene_sets:reactome_g_alpha1213_signalling_events
Curated_gene_sets:reac...	20	0.204	0.00679	0.172	0.11752	Curated_gene_sets:reactome_fanconi_anemia_pathway
Curated_gene_sets:reac...	13	-0.148	-0.00397	0.221	0.7483	Curated_gene_sets:reactome_trafficking_of_glur2_containing_ampa_receptors
Curated_gene_sets:reac...	9	-0.321	-0.00717	0.276	0.87769	Curated_gene_sets:reactome_activation_of_chaperone_genes_by_atf6_alpha
Curated_gene_sets:reac...	9	0.803	0.0179	0.304	0.0041547	Curated_gene_sets:reactome_prostanoid_ligand_receptors
Curated_gene_sets:reac...	7	0.147	0.00289	0.287	0.30457	Curated_gene_sets:reactome_opsins
Curated_gene_sets:reac...	39	0.037	0.00172	0.142	0.39742	Curated_gene_sets:reactome_formation_of_rna_pol_ii_elongation_complex_
Curated_gene_sets:reac...	32	-0.0114	-0.000479	0.15	0.53032	Curated_gene_sets:reactome_mrna_3_end_processing
Curated_gene_sets:reac...	25	-0.196	-0.00729	0.158	0.89248	Curated_gene_sets:reactome_post_translational_modification_synthesis_of_gpi_anchored_proteins
Curated_gene_sets:reac...	15	-0.117	-0.00338	0.198	0.72277	Curated_gene_sets:reactome_cyclin_a_b1_associated_events_during_g2_m_transition
Curated_gene_sets:reac...	30	0.0913	0.00372	0.163	0.28751	Curated_gene_sets:reactome_elongation_arrest_and_recovery
Curated_gene_sets:reac...	232	-0.0335	-0.00377	0.0543	0.73127	Curated_gene_sets:reactome_slc_mediated_transmembrane_transport
Curated_gene_sets:reac...	25	-0.0692	-0.00258	0.161	0.6665	Curated_gene_sets:reactome_adp_signalling_through_p2ry1
Curated_gene_sets:reac...	20	0.000152	5.06e-06	0.178	0.49966	Curated_gene_sets:reactome_g_beta_gamma_signalling_through_plc_beta
Curated_gene_sets:reac...	31	0.0502	0.00208	0.163	0.37902	Curated_gene_sets:reactome_cd28_co_stimulation
Curated_gene_sets:reac...	731	0.0395	0.0078	0.0362	0.13731	Curated_gene_sets:reactome_gpcr_downstream_signaling
Curated_gene_sets:reac...	15	-0.27	-0.00779	0.185	0.92734	Curated_gene_sets:reactome_synthesis_secretion_and_deacylation_of_ghrelin
Curated_gene_sets:reac...	27	-0.228	-0.0088	0.173	0.90638	Curated_gene_sets:reactome_adherens_junctions_interactions
Curated_gene_sets:reac...	13	0.2	0.00537	0.236	0.19819	Curated_gene_sets:reactome_crmps_in_sema3a_signaling
Curated_gene_sets:reac...	14	0.158	0.00441	0.221	0.23693	Curated_gene_sets:reactome_other_semaphorin_interactions
Curated_gene_sets:reac...	13	0.238	0.00638	0.211	0.1295	Curated_gene_sets:reactome_activation_of_rac
Curated_gene_sets:reac...	12	0.237	0.00613	0.271	0.19064	Curated_gene_sets:reactome_purine_salvage
Curated_gene_sets:reac...	184	0.0139	0.0014	0.0626	0.41228	Curated_gene_sets:reactome_g_alpha_i_signalling_events
Curated_gene_sets:reac...	13	0.224	0.00602	0.242	0.17713	Curated_gene_sets:reactome_sema3a_pak_dependent_axon_repulsion
Curated_gene_sets:reac...	11	0.279	0.0069	0.263	0.14423	Curated_gene_sets:reactome_cd28_dependent_vav1_pathway
Curated_gene_sets:reac...	29	0.153	0.00613	0.165	0.17691	Curated_gene_sets:reactome_sema4d_in_semaphorin_signaling
Curated_gene_sets:reac...	62	0.116	0.00677	0.107	0.1408	Curated_gene_sets:reactome_semaphorin_interactions
Curated_gene_sets:reac...	24	0.231	0.00843	0.182	0.10196	Curated_gene_sets:reactome_sema4d_induced_cell_migration_and_growth_cone_collapse
Curated_gene_sets:reac...	12	0.163	0.00422	0.249	0.25566	Curated_gene_sets:reactome_sema3a_plexin_repulsion_signaling_by_inhibiting_integrin_adhesion
Curated_gene_sets:reac...	20	-0.172	-0.00572	0.184	0.82456	Curated_gene_sets:reactome_lysosome_vesicle_biogenesis
Curated_gene_sets:reac...	25	-0.11	-0.00409	0.157	0.75742	Curated_gene_sets:reactome_g_beta_gamma_signalling_through_pi3kgamma
Curated_gene_sets:reac...	87	-0.0137	-0.00095	0.0873	0.56236	Curated_gene_sets:reactome_transport_of_glucose_and_other_sugars_bile_salts_and_organic_acids_metal_ions_and_amine_compounds
Curated_gene_sets:reac...	61	-0.186	-0.0108	0.105	0.96118	Curated_gene_sets:reactome_sphingolipid_metabolism
Curated_gene_sets:reac...	14	-0.0494	-0.00138	0.213	0.59156	Curated_gene_sets:reactome_pd1_signaling
Curated_gene_sets:reac...	119	0.0299	0.00242	0.0754	0.34571	Curated_gene_sets:reactome_g_alpha_s_signalling_events
Curated_gene_sets:reac...	55	-0.113	-0.00624	0.123	0.82219	Curated_gene_sets:reactome_cell_cell_junction_organization
Curated_gene_sets:reac...	44	0.00462	0.000228	0.126	0.48541	Curated_gene_sets:reactome_g_alpha_z_signalling_events
Curated_gene_sets:reac...	11	-0.00024	-5.92e-06	0.233	0.50041	Curated_gene_sets:reactome_facilitative_na_independent_glucose_transporters
Curated_gene_sets:reac...	58	0.0677	0.00384	0.112	0.2729	Curated_gene_sets:reactome_costimulation_by_the_cd28_family
Curated_gene_sets:reac...	29	0.0139	0.000558	0.146	0.4621	Curated_gene_sets:reactome_signaling_by_robo_receptor
Curated_gene_sets:reac...	21	0.0289	0.000985	0.209	0.44496	Curated_gene_sets:reactome_cd28_dependent_pi3k_akt_signaling
Curated_gene_sets:reac...	28	0.00316	0.000125	0.175	0.49278	Curated_gene_sets:reactome_tight_junction_interactions
Curated_gene_sets:reac...	28	-0.0617	-0.00243	0.154	0.65597	Curated_gene_sets:reactome_g_protein_beta_gamma_signalling
Curated_gene_sets:reac...	87	-0.0839	-0.00582	0.0881	0.8296	Curated_gene_sets:reactome_transport_of_inorganic_cations_anions_and_amino_acids_oligopeptides
Curated_gene_sets:reac...	46	-0.148	-0.00747	0.126	0.8808	Curated_gene_sets:reactome_golgi_associated_vesicle_biogenesis
Curated_gene_sets:reac...	21	-0.0325	-0.00111	0.185	0.56996	Curated_gene_sets:reactome_ctla4_inhibitory_signaling
Curated_gene_sets:reac...	26	0.115	0.00436	0.17	0.24911	Curated_gene_sets:reactome_formation_of_transcription_coupled_ner_tc_ner_repair_complex
Curated_gene_sets:reac...	46	-0.0133	-0.000669	0.114	0.5462	Curated_gene_sets:reactome_amino_acid_and_oligopeptide_slc_transporters
Curated_gene_sets:reac...	55	0.182	0.01	0.109	0.048503	Curated_gene_sets:reactome_cdt1_association_with_the_cdc6_orc_origin_complex
Curated_gene_sets:reac...	16	0.122	0.00363	0.206	0.27691	Curated_gene_sets:reactome_branched_chain_amino_acid_catabolism
Curated_gene_sets:reac...	14	-0.234	-0.00652	0.206	0.87177	Curated_gene_sets:reactome_repair_synthesis_for_gap_filling_by_dna_pol_in_tc_ner
Curated_gene_sets:reac...	11	0.0725	0.00179	0.215	0.36776	Curated_gene_sets:reactome_receptor_ligand_binding_initiates_the_second_proteolytic_cleavage_of_notch_receptor
Curated_gene_sets:reac...	90	0.0615	0.00434	0.0837	0.23101	Curated_gene_sets:reactome_synthesis_of_dna
Curated_gene_sets:reac...	16	-0.214	-0.00637	0.213	0.84245	Curated_gene_sets:reactome_na_cl_dependent_neurotransmitter_transporters
Curated_gene_sets:reac...	29	-0.147	-0.00589	0.138	0.85685	Curated_gene_sets:reactome_formation_of_fibrin_clot_clotting_cascade
Curated_gene_sets:reac...	19	0.0904	0.00293	0.191	0.31833	Curated_gene_sets:reactome_deadenylation_of_mrna
Curated_gene_sets:reac...	14	-0.0602	-0.00168	0.224	0.60577	Curated_gene_sets:reactome_mrna_decay_by_5_to_3_exoribonuclease
Curated_gene_sets:reac...	31	-0.0971	-0.00402	0.146	0.74763	Curated_gene_sets:reactome_signal_amplification
Curated_gene_sets:reac...	15	-0.6	-0.0173	0.244	0.99311	Curated_gene_sets:reactome_zinc_transporters
Curated_gene_sets:reac...	21	0.211	0.0072	0.19	0.13283	Curated_gene_sets:reactome_double_strand_break_repair
Curated_gene_sets:reac...	16	0.427	0.0127	0.203	0.017944	Curated_gene_sets:reactome_ras_activation_uopn_ca2_infux_through_nmda_receptor
Curated_gene_sets:reac...	21	-0.462	-0.0158	0.2	0.9895	Curated_gene_sets:reactome_metal_ion_slc_transporters
Curated_gene_sets:reac...	48	0.159	0.00822	0.114	0.080816	Curated_gene_sets:reactome_autodegradation_of_the_e3_ubiquitin_ligase_cop1
Curated_gene_sets:reac...	23	-0.163	-0.00581	0.163	0.841	Curated_gene_sets:reactome_smooth_muscle_contraction
Curated_gene_sets:reac...	33	0.225	0.00964	0.152	0.068721	Curated_gene_sets:reactome_activation_of_nmda_receptor_upon_glutamate_binding_and_postsynaptic_events
Curated_gene_sets:reac...	24	0.236	0.00861	0.173	0.085962	Curated_gene_sets:reactome_creb_phosphorylation_through_the_activation_of_ras
Curated_gene_sets:reac...	30	0.218	0.0089	0.158	0.082965	Curated_gene_sets:reactome_post_nmda_receptor_activation_events
Curated_gene_sets:reac...	13	0.739	0.0199	0.233	0.00076773	Curated_gene_sets:reactome_unblocking_of_nmda_receptor_glutamate_binding_and_activation
Curated_gene_sets:reac...	203	0.053	0.0056	0.0582	0.18137	Curated_gene_sets:reactome_metabolism_of_mrna
Curated_gene_sets:reac...	11	0.155	0.00383	0.243	0.26182	Curated_gene_sets:reactome_mrna_decay_by_3_to_5_exoribonuclease
Curated_gene_sets:reac...	11	-0.0318	-0.000784	0.207	0.56099	Curated_gene_sets:reactome_bile_salt_and_organic_anion_slc_transporters
Curated_gene_sets:reac...	44	0.0609	0.003	0.125	0.31314	Curated_gene_sets:reactome_deadenylation_dependent_mrna_decay
Curated_gene_sets:reac...	14	0.676	0.0188	0.227	0.0014749	Curated_gene_sets:reactome_creb_phosphorylation_through_the_activation_of_camkii
Curated_gene_sets:reac...	23	-0.0782	-0.00279	0.168	0.67944	Curated_gene_sets:reactome_thromboxane_signalling_through_tp_receptor
Curated_gene_sets:reac...	13	-0.0411	-0.0011	0.227	0.5717	Curated_gene_sets:reactome_cell_extracellular_matrix_interactions
Curated_gene_sets:reac...	21	-0.101	-0.00345	0.165	0.72999	Curated_gene_sets:reactome_adp_signalling_through_p2ry12
Curated_gene_sets:reac...	75	-0.0992	-0.00639	0.0993	0.84109	Curated_gene_sets:reactome_cell_junction_organization
Curated_gene_sets:reac...	26	0.0363	0.00138	0.167	0.41409	Curated_gene_sets:reactome_amine_compound_slc_transporters
Curated_gene_sets:reac...	16	0.294	0.00874	0.186	0.057112	Curated_gene_sets:reactome_pyruvate_metabolism
Curated_gene_sets:reac...	10	0.105	0.00247	0.243	0.33302	Curated_gene_sets:reactome_purine_catabolism
Curated_gene_sets:reac...	36	0.0809	0.00361	0.137	0.27687	Curated_gene_sets:reactome_glucose_transport
Curated_gene_sets:reac...	36	-0.0523	-0.00233	0.134	0.65204	Curated_gene_sets:reactome_frs2_mediated_cascade
Curated_gene_sets:reac...	245	0.058	0.00672	0.0531	0.13749	Curated_gene_sets:reactome_metabolism_of_rna
Curated_gene_sets:reac...	129	0.0333	0.00281	0.0715	0.32087	Curated_gene_sets:reactome_mitotic_g1_g1_s_phases
Curated_gene_sets:reac...	53	-0.0178	-0.000966	0.117	0.56062	Curated_gene_sets:reactome_pi_3k_cascade
Curated_gene_sets:reac...	96	0.0118	0.00086	0.0871	0.44602	Curated_gene_sets:reactome_downstream_signaling_of_activated_fgfr
Curated_gene_sets:reac...	78	0.0829	0.00544	0.0932	0.1869	Curated_gene_sets:reactome_regulation_of_mitotic_cell_cycle
Curated_gene_sets:reac...	20	0.237	0.0079	0.189	0.10426	Curated_gene_sets:reactome_tak1_activates_nfkb_by_phosphorylation_and_activation_of_ikks_complex
Curated_gene_sets:reac...	14	-0.258	-0.00718	0.223	0.87626	Curated_gene_sets:reactome_regulation_of_ampk_activity_via_lkb1
Curated_gene_sets:reac...	163	0.0947	0.00896	0.0621	0.06359	Curated_gene_sets:reactome_mitotic_m_m_g1_phases
Curated_gene_sets:reac...	28	0.146	0.00575	0.148	0.16242	Curated_gene_sets:reactome_myogenesis
Curated_gene_sets:reac...	44	0.0342	0.00169	0.125	0.39227	Curated_gene_sets:reactome_map_kinase_activation_in_tlr_cascade
Curated_gene_sets:reac...	53	0.164	0.00889	0.117	0.079622	Curated_gene_sets:reactome_phospholipase_c_mediated_cascade
Curated_gene_sets:reac...	30	0.0617	0.00251	0.152	0.34281	Curated_gene_sets:reactome_activation_of_kainate_receptors_upon_glutamate_binding
Curated_gene_sets:reac...	10	0.188	0.00442	0.266	0.24021	Curated_gene_sets:reactome_ionotropic_activity_of_kainate_receptors
Curated_gene_sets:reac...	10	0.0321	0.000755	0.268	0.45236	Curated_gene_sets:reactome_activation_of_the_ap1_family_of_transcription_factors
Curated_gene_sets:reac...	28	0.0217	0.000853	0.158	0.44534	Curated_gene_sets:reactome_mapk_targets_nuclear_events_mediated_by_map_kinases
Curated_gene_sets:reac...	18	-0.295	-0.00931	0.209	0.92078	Curated_gene_sets:reactome_synthesis_and_interconversion_of_nucleotide_di_and_triphosphates
Curated_gene_sets:reac...	381	0.0499	0.00718	0.0436	0.12645	Curated_gene_sets:reactome_gpcr_ligand_binding
Curated_gene_sets:reac...	114	0.0354	0.00281	0.0847	0.33817	Curated_gene_sets:reactome_rna_pol_i_rna_pol_iii_and_mitochondrial_transcription
Curated_gene_sets:reac...	13	-0.257	-0.00691	0.225	0.87336	Curated_gene_sets:reactome_jnk_c_jun_kinases_phosphorylation_and_activation_mediated_by_activated_human_tak1
Curated_gene_sets:reac...	28	-0.00397	-0.000157	0.152	0.51042	Curated_gene_sets:reactome_shc_mediated_cascade
Curated_gene_sets:reac...	32	-0.0493	-0.00208	0.139	0.63869	Curated_gene_sets:reactome_thrombin_signalling_through_proteinase_activated_receptors_pars
Curated_gene_sets:reac...	17	-0.331	-0.0102	0.201	0.95005	Curated_gene_sets:reactome_energy_dependent_regulation_of_mtor_by_lkb1_ampk
Curated_gene_sets:reac...	74	0.104	0.00666	0.0963	0.13978	Curated_gene_sets:reactome_mitotic_g2_g2_m_phases
Curated_gene_sets:reac...	10	-0.323	-0.0076	0.275	0.87919	Curated_gene_sets:reactome_regulation_of_rheb_gtpase_activity_by_ampk
Curated_gene_sets:reac...	14	0.0721	0.00201	0.211	0.36621	Curated_gene_sets:reactome_activated_tak1_mediates_p38_mapk_activation
Curated_gene_sets:reac...	100	0.0537	0.00399	0.0845	0.26228	Curated_gene_sets:reactome_dna_repair
Curated_gene_sets:reac...	22	0.611	0.0213	0.203	0.0013412	Curated_gene_sets:reactome_effects_of_pip2_hydrolysis
Curated_gene_sets:reac...	53	-0.0487	-0.00264	0.122	0.6555	Curated_gene_sets:reactome_rna_pol_ii_pre_transcription_events
Curated_gene_sets:reac...	9	0.0326	0.000729	0.302	0.45693	Curated_gene_sets:reactome_role_of_dcc_in_regulating_apoptosis
Curated_gene_sets:reac...	175	-0.0263	-0.00258	0.0627	0.66233	Curated_gene_sets:reactome_post_translational_protein_modification
Curated_gene_sets:reac...	112	0.0464	0.00365	0.0867	0.29641	Curated_gene_sets:reactome_chromosome_maintenance
Curated_gene_sets:reac...	60	0.183	0.0105	0.139	0.094186	Curated_gene_sets:reactome_deposition_of_new_cenpa_containing_nucleosomes_at_the_centromere
Curated_gene_sets:reac...	77	0.0324	0.00211	0.0938	0.36497	Curated_gene_sets:reactome_l1cam_interactions
Curated_gene_sets:reac...	8	0.166	0.00349	0.272	0.27157	Curated_gene_sets:reactome_role_of_second_messengers_in_netrin1_signaling
Curated_gene_sets:reac...	100	-0.132	-0.00983	0.0871	0.93549	Curated_gene_sets:reactome_signaling_by_ils
Curated_gene_sets:reac...	37	0.115	0.00521	0.137	0.20102	Curated_gene_sets:reactome_netrin1_signaling
Curated_gene_sets:reac...	451	0.00698	0.00109	0.0397	0.43014	Curated_gene_sets:reactome_metabolism_of_lipids_and_lipoproteins
Curated_gene_sets:reac...	20	0.308	0.0103	0.178	0.041581	Curated_gene_sets:reactome_interaction_between_l1_and_ankyrins
Curated_gene_sets:reac...	32	-0.0043	-0.000181	0.145	0.51183	Curated_gene_sets:reactome_signal_transduction_by_l1
Curated_gene_sets:reac...	163	0.0885	0.00838	0.0645	0.084985	Curated_gene_sets:reactome_fatty_acid_triacylglycerol_and_ketone_body_metabolism
Curated_gene_sets:reac...	31	-0.207	-0.00859	0.165	0.89492	Curated_gene_sets:reactome_transport_of_vitamins_nucleosides_and_related_molecules
Curated_gene_sets:reac...	11	-0.0999	-0.00247	0.275	0.64182	Curated_gene_sets:reactome_highly_calcium_permeable_postsynaptic_nicotinic_acetylcholine_receptors
Curated_gene_sets:reac...	59	0.282	0.0161	0.182	0.06084	Curated_gene_sets:reactome_rna_pol_i_promoter_opening
Curated_gene_sets:reac...	12	-0.0201	-0.000518	0.271	0.52958	Curated_gene_sets:reactome_presynaptic_nicotinic_acetylcholine_receptors
Curated_gene_sets:reac...	13	0.665	0.0179	0.256	0.0047196	Curated_gene_sets:reactome_organic_cation_anion_zwitterion_transport
Curated_gene_sets:reac...	13	0.296	0.00796	0.236	0.10447	Curated_gene_sets:reactome_dcc_mediated_attractive_signaling
Curated_gene_sets:reac...	22	-0.518	-0.0181	0.179	0.99813	Curated_gene_sets:reactome_recycling_pathway_of_l1
Curated_gene_sets:reac...	14	-0.0299	-0.000833	0.218	0.55448	Curated_gene_sets:reactome_synthesis_of_substrates_in_n_glycan_biosythesis
Curated_gene_sets:reac...	65	0.163	0.00978	0.0973	0.046795	Curated_gene_sets:reactome_respiratory_electron_transport
Curated_gene_sets:reac...	80	-0.053	-0.00352	0.093	0.71543	Curated_gene_sets:reactome_asparagine_n_linked_glycosylation
Curated_gene_sets:reac...	64	0.0769	0.00457	0.0987	0.21794	Curated_gene_sets:reactome_assembly_of_the_pre_replicative_complex
Curated_gene_sets:reac...	28	0.00152	5.97e-05	0.163	0.49628	Curated_gene_sets:reactome_biosynthesis_of_the_n_glycan_precursor_dolichol_lipid_linked_oligosaccharide_llo_and_transfer_to_a_nascent_protein
Curated_gene_sets:reac...	36	-0.0245	-0.00109	0.139	0.56995	Curated_gene_sets:reactome_il1_signaling
Curated_gene_sets:reac...	30	-0.119	-0.00486	0.142	0.79882	Curated_gene_sets:reactome_global_genomic_ner_gg_ner
Curated_gene_sets:reac...	19	-0.266	-0.00863	0.194	0.91477	Curated_gene_sets:reactome_cgmp_effects
Curated_gene_sets:reac...	19	0.06	0.00195	0.21	0.38762	Curated_gene_sets:reactome_regulation_of_signaling_by_cbl
Curated_gene_sets:reac...	16	0.596	0.0178	0.2	0.0014593	Curated_gene_sets:reactome_amino_acid_synthesis_and_interconversion_transamination
Curated_gene_sets:reac...	11	-0.194	-0.00478	0.246	0.78408	Curated_gene_sets:reactome_calnexin_calreticulin_cycle
Curated_gene_sets:reac...	12	-0.208	-0.00537	0.234	0.81302	Curated_gene_sets:reactome_synthesis_secretion_and_inactivation_of_gip
Curated_gene_sets:reac...	12	-0.161	-0.00415	0.241	0.74761	Curated_gene_sets:reactome_passive_transport_by_aquaporins
Curated_gene_sets:reac...	20	0.272	0.00906	0.19	0.076509	Curated_gene_sets:reactome_nephrin_interactions
Curated_gene_sets:reac...	40	-0.183	-0.00863	0.148	0.89275	Curated_gene_sets:reactome_il_3_5_and_gm_csf_signaling
Curated_gene_sets:reac...	25	-0.34	-0.0127	0.17	0.97742	Curated_gene_sets:reactome_nitric_oxide_stimulates_guanylate_cyclase
Curated_gene_sets:reac...	73	-0.0857	-0.00544	0.0937	0.8197	Curated_gene_sets:reactome_platelet_homeostasis
Curated_gene_sets:reac...	13	-0.198	-0.00531	0.209	0.82817	Curated_gene_sets:reactome_n_glycan_trimming_in_the_er_and_calnexin_calreticulin_cycle
Curated_gene_sets:reac...	14	0.203	0.00565	0.215	0.17312	Curated_gene_sets:reactome_platelet_sensitization_by_ldl
Curated_gene_sets:reac...	50	-0.00574	-0.000302	0.116	0.51973	Curated_gene_sets:reactome_aquaporin_mediated_transport
Curated_gene_sets:reac...	24	-0.206	-0.0075	0.196	0.85244	Curated_gene_sets:reactome_il_receptor_shc_signaling
Curated_gene_sets:reac...	16	0.0374	0.00111	0.206	0.42797	Curated_gene_sets:reactome_rap1_signalling
Curated_gene_sets:reac...	15	-0.000133	-3.84e-06	0.198	0.50027	Curated_gene_sets:reactome_platelet_calcium_homeostasis
Curated_gene_sets:reac...	11	0.0784	0.00194	0.268	0.38479	Curated_gene_sets:reactome_signal_regulatory_protein_sirp_family_interactions
Curated_gene_sets:reac...	19	-0.0724	-0.00235	0.176	0.65957	Curated_gene_sets:reactome_prostacyclin_signalling_through_prostacyclin_receptor
Curated_gene_sets:reac...	17	-0.174	-0.00536	0.205	0.80234	Curated_gene_sets:reactome_gaba_synthesis_release_reuptake_and_degradation
Curated_gene_sets:reac...	20	-0.0602	-0.00201	0.173	0.63589	Curated_gene_sets:reactome_incretin_synthesis_secretion_and_inactivation
Curated_gene_sets:reac...	12	-0.346	-0.00893	0.288	0.88503	Curated_gene_sets:reactome_transport_of_organic_anions
Curated_gene_sets:reac...	17	-0.0344	-0.00106	0.18	0.57554	Curated_gene_sets:reactome_synthesis_secretion_and_inactivation_of_glp1
Curated_gene_sets:reac...	43	-0.0284	-0.00138	0.124	0.59043	Curated_gene_sets:reactome_regulation_of_water_balance_by_renal_aquaporins
Curated_gene_sets:reac...	17	-0.0892	-0.00274	0.19	0.68041	Curated_gene_sets:reactome_destabilization_of_mrna_by_brf1
Curated_gene_sets:reac...	8	-0.182	-0.00383	0.278	0.74385	Curated_gene_sets:reactome_irak1_recruits_ikk_complex
Curated_gene_sets:reac...	30	0.0464	0.00189	0.177	0.39677	Curated_gene_sets:reactome_traf6_mediated_irf7_activation
Curated_gene_sets:reac...	51	0.113	0.00599	0.107	0.14584	Curated_gene_sets:reactome_circadian_clock
Curated_gene_sets:reac...	20	0.232	0.00772	0.18	0.099	Curated_gene_sets:reactome_traf6_mediated_nfkb_activation
Curated_gene_sets:reac...	125	0.0511	0.00424	0.0797	0.26085	Curated_gene_sets:reactome_factors_involved_in_megakaryocyte_development_and_platelet_production
Curated_gene_sets:reac...	12	-0.11	-0.00283	0.26	0.66388	Curated_gene_sets:reactome_regulation_of_ifng_signaling
Curated_gene_sets:reac...	10	-0.285	-0.00671	0.313	0.81865	Curated_gene_sets:reactome_gaba_a_receptor_activation
Curated_gene_sets:reac...	82	0.0711	0.00479	0.0882	0.20994	Curated_gene_sets:reactome_regulation_of_mrna_stability_by_proteins_that_bind_au_rich_elements
Curated_gene_sets:reac...	25	-0.115	-0.00426	0.157	0.7675	Curated_gene_sets:reactome_inhibition_of_voltage_gated_ca2_channels_via_gbeta_gamma_subunits
Curated_gene_sets:reac...	7	-0.366	-0.00722	0.29	0.89706	Curated_gene_sets:reactome_irak2_mediated_activation_of_tak1_complex_upon_tlr7_8_or_9_stimulation
Curated_gene_sets:reac...	69	0.0775	0.00479	0.0984	0.21545	Curated_gene_sets:reactome_traf6_mediated_induction_of_nfkb_and_map_kinases_upon_tlr7_8_or_9_activation
Curated_gene_sets:reac...	14	0.173	0.00481	0.219	0.2152	Curated_gene_sets:reactome_traf3_dependent_irf_activation_pathway
Curated_gene_sets:reac...	38	-0.0386	-0.00177	0.133	0.61434	Curated_gene_sets:reactome_gaba_b_receptor_activation
Curated_gene_sets:reac...	11	0.165	0.00407	0.235	0.24157	Curated_gene_sets:reactome_nfkb_activation_through_fadd_rip1_pathway_mediated_by_caspase_8_and10
Curated_gene_sets:reac...	17	0.164	0.00502	0.201	0.20737	Curated_gene_sets:reactome_destabilization_of_mrna_by_ksrp
Curated_gene_sets:reac...	33	0.148	0.00631	0.152	0.16552	Curated_gene_sets:reactome_transport_to_the_golgi_and_subsequent_modification
Curated_gene_sets:reac...	34	-0.058	-0.00252	0.146	0.65439	Curated_gene_sets:reactome_iron_uptake_and_transport
Curated_gene_sets:reac...	17	-0.139	-0.00428	0.192	0.7658	Curated_gene_sets:reactome_destabilization_of_mrna_by_tristetraprolin_ttp
Curated_gene_sets:reac...	54	0.0915	0.005	0.125	0.23137	Curated_gene_sets:reactome_interferon_gamma_signaling
Curated_gene_sets:reac...	14	0.0944	0.00263	0.241	0.34797	Curated_gene_sets:reactome_n_glycan_antennae_elongation
Curated_gene_sets:reac...	8	0.0403	0.000848	0.249	0.43586	Curated_gene_sets:reactome_traf6_mediated_irf7_activation_in_tlr7_8_or_9_signaling
Curated_gene_sets:reac...	13	-0.00844	-0.000227	0.238	0.51412	Curated_gene_sets:reactome_activation_of_irf3_irf7_mediated_by_tbk1_ikk_epsilon
Curated_gene_sets:reac...	30	0.226	0.00921	0.144	0.058484	Curated_gene_sets:reactome_ion_transport_by_p_type_atpases
Curated_gene_sets:reac...	59	-0.0613	-0.0035	0.128	0.68454	Curated_gene_sets:reactome_interferon_alpha_beta_signaling
Curated_gene_sets:reac...	13	0.0892	0.00239	0.237	0.35368	Curated_gene_sets:reactome_advanced_glycosylation_endproduct_receptor_signaling
Curated_gene_sets:reac...	50	-0.112	-0.00588	0.121	0.82266	Curated_gene_sets:reactome_gaba_receptor_activation
Curated_gene_sets:reac...	23	-0.0433	-0.00154	0.164	0.60408	Curated_gene_sets:reactome_kinesins
Curated_gene_sets:reac...	18	0.0212	0.00067	0.209	0.45965	Curated_gene_sets:reactome_n_glycan_antennae_elongation_in_the_medial_trans_golgi
Curated_gene_sets:reac...	23	-0.282	-0.0101	0.239	0.88132	Curated_gene_sets:reactome_regulation_of_ifna_signaling
Curated_gene_sets:reac...	146	0.0557	0.00499	0.0737	0.22476	Curated_gene_sets:reactome_interferon_signaling
Curated_gene_sets:reac...	28	0.123	0.00486	0.159	0.2189	Curated_gene_sets:reactome_negative_regulators_of_rig_i_mda5_signaling
Curated_gene_sets:reac...	65	0.107	0.00639	0.102	0.14854	Curated_gene_sets:reactome_nfkb_and_map_kinases_activation_mediated_by_tlr4_signaling_repertoire
Curated_gene_sets:reac...	24	-0.0567	-0.00207	0.164	0.63487	Curated_gene_sets:reactome_transferrin_endocytosis_and_recycling
Curated_gene_sets:reac...	11	0.211	0.00521	0.257	0.20621	Curated_gene_sets:reactome_dscam_interactions
Curated_gene_sets:reac...	48	0.0621	0.0032	0.123	0.30633	Curated_gene_sets:reactome_ion_channel_transport
Curated_gene_sets:reac...	51	0.108	0.00575	0.112	0.16749	Curated_gene_sets:reactome_destabilization_of_mrna_by_auf1_hnrnp_d0
Curated_gene_sets:reac...	12	-0.109	-0.00282	0.221	0.68991	Curated_gene_sets:reactome_traf6_mediated_induction_of_tak1_complex
Curated_gene_sets:reac...	69	0.17	0.0105	0.107	0.055673	Curated_gene_sets:reactome_rig_i_mda5_mediated_induction_of_ifn_alpha_beta_pathways
Curated_gene_sets:reac...	9	0.25	0.00559	0.273	0.17992	Curated_gene_sets:reactome_ikk_complex_recruitment_mediated_by_rip1
Curated_gene_sets:reac...	18	-0.359	-0.0113	0.23	0.94018	Curated_gene_sets:reactome_ligand_gated_ion_channel_transport
Curated_gene_sets:reac...	18	0.0214	0.000676	0.177	0.45199	Curated_gene_sets:reactome_formation_of_incision_complex_in_gg_ner
Curated_gene_sets:reac...	69	0.173	0.0107	0.093	0.03135	Curated_gene_sets:reactome_transcriptional_regulation_of_white_adipocyte_differentiation
Curated_gene_sets:reac...	26	-0.105	-0.00399	0.16	0.7448	Curated_gene_sets:reactome_endosomal_sorting_complex_required_for_transport_escrt
Curated_gene_sets:reac...	82	0.267	0.018	0.125	0.015991	Curated_gene_sets:reactome_meiotic_recombination
Curated_gene_sets:reac...	38	-0.166	-0.00759	0.148	0.86761	Curated_gene_sets:reactome_il_2_signaling
Curated_gene_sets:reac...	10	-0.645	-0.0152	0.254	0.99436	Curated_gene_sets:reactome_il_6_signaling
Curated_gene_sets:reac...	37	-0.0385	-0.00174	0.136	0.61184	Curated_gene_sets:reactome_platelet_aggregation_plug_formation
Curated_gene_sets:reac...	95	0.103	0.00749	0.0775	0.09099	Curated_gene_sets:reactome_signaling_by_notch
Curated_gene_sets:reac...	18	0.112	0.00355	0.183	0.26911	Curated_gene_sets:reactome_lagging_strand_synthesis
Curated_gene_sets:reac...	14	-0.185	-0.00517	0.207	0.81441	Curated_gene_sets:reactome_intrinsic_pathway
Curated_gene_sets:reac...	10	0.295	0.00695	0.23	0.099998	Curated_gene_sets:reactome_inhibition_of_replication_initiation_of_damaged_dna_by_rb1_e2f1
Curated_gene_sets:reac...	9	0.158	0.00353	0.357	0.32918	Curated_gene_sets:reactome_ethanol_oxidation
Curated_gene_sets:reac...	13	0.0119	0.000319	0.229	0.4793	Curated_gene_sets:reactome_synthesis_of_very_long_chain_fatty_acyl_coas
Curated_gene_sets:reac...	183	0.0757	0.00759	0.0587	0.098632	Curated_gene_sets:reactome_dna_replication
Curated_gene_sets:reac...	41	-0.0343	-0.00163	0.135	0.60037	Curated_gene_sets:reactome_cleavage_of_growing_transcript_in_the_termination_region_
Curated_gene_sets:reac...	28	-0.198	-0.00781	0.162	0.88887	Curated_gene_sets:reactome_pkb_mediated_events
Curated_gene_sets:reac...	31	0.154	0.00638	0.138	0.13191	Curated_gene_sets:reactome_e2f_mediated_regulation_of_dna_replication
Curated_gene_sets:reac...	220	-0.00758	-0.000832	0.0572	0.55266	Curated_gene_sets:reactome_metabolism_of_carbohydrates
Curated_gene_sets:reac...	12	0.267	0.0069	0.236	0.12841	Curated_gene_sets:reactome_hormone_sensitive_lipase_hsl_mediated_triacylglycerol_hydrolysis
Curated_gene_sets:reac...	106	-0.0307	-0.00235	0.0809	0.64775	Curated_gene_sets:reactome_signaling_by_insulin_receptor
Curated_gene_sets:reac...	13	-0.0744	-0.002	0.24	0.62199	Curated_gene_sets:reactome_signal_attenuation
Curated_gene_sets:reac...	32	0.125	0.00525	0.149	0.20062	Curated_gene_sets:reactome_purine_metabolism
Curated_gene_sets:reac...	14	-0.209	-0.00583	0.213	0.83726	Curated_gene_sets:reactome_sos_mediated_signalling
Curated_gene_sets:reac...	26	-0.0992	-0.00377	0.153	0.74152	Curated_gene_sets:reactome_rna_pol_iii_transcription_initiation_from_type_3_promoter
Curated_gene_sets:reac...	136	-0.0194	-0.00168	0.0691	0.61042	Curated_gene_sets:reactome_apoptosis
Curated_gene_sets:reac...	43	0.0386	0.00188	0.131	0.38417	Curated_gene_sets:reactome_lipid_digestion_mobilization_and_transport
Curated_gene_sets:reac...	437	0.0172	0.00264	0.041	0.33753	Curated_gene_sets:reactome_hemostasis
Curated_gene_sets:reac...	128	0.0654	0.00549	0.0755	0.19327	Curated_gene_sets:reactome_influenza_life_cycle
Curated_gene_sets:reac...	95	0.0475	0.00344	0.0882	0.29526	Curated_gene_sets:reactome_influenza_viral_rna_transcription_and_replication
Curated_gene_sets:reac...	26	0.126	0.0048	0.166	0.2235	Curated_gene_sets:reactome_nep_ns2_interacts_with_the_cellular_export_machinery
Curated_gene_sets:reac...	184	0.047	0.00472	0.061	0.22066	Curated_gene_sets:reactome_hiv_infection
Curated_gene_sets:reac...	26	0.181	0.00687	0.168	0.14102	Curated_gene_sets:reactome_transport_of_ribonucleoproteins_into_the_host_nucleus
Curated_gene_sets:reac...	107	-0.0334	-0.00257	0.0813	0.65946	Curated_gene_sets:reactome_hiv_life_cycle
Curated_gene_sets:reac...	22	0.134	0.00467	0.206	0.25786	Curated_gene_sets:reactome_abortive_elongation_of_hiv1_transcript_in_the_absence_of_tat
Curated_gene_sets:reac...	13	0.0725	0.00195	0.234	0.3784	Curated_gene_sets:reactome_early_phase_of_hiv_life_cycle
Curated_gene_sets:reac...	117	0.0975	0.00783	0.076	0.099694	Curated_gene_sets:reactome_host_interactions_of_hiv_factors
Curated_gene_sets:reac...	19	0.108	0.00351	0.185	0.27953	Curated_gene_sets:reactome_rna_pol_iii_transcription_termination
Curated_gene_sets:reac...	81	0.128	0.00857	0.0858	0.067698	Curated_gene_sets:reactome_respiratory_electron_transport_atp_synthesis_by_chemiosmotic_coupling_and_heat_production_by_uncoupling_proteins_
Curated_gene_sets:reac...	29	0.0384	0.00154	0.17	0.41057	Curated_gene_sets:reactome_formation_of_the_hiv1_early_elongation_complex
Curated_gene_sets:reac...	10	-0.258	-0.00607	0.237	0.86178	Curated_gene_sets:reactome_raf_map_kinase_cascade
Curated_gene_sets:reac...	14	0.0845	0.00235	0.24	0.36265	Curated_gene_sets:reactome_viral_messenger_rna_synthesis
Curated_gene_sets:reac...	94	-0.0479	-0.00345	0.0867	0.7099	Curated_gene_sets:reactome_late_phase_of_hiv_life_cycle
Curated_gene_sets:reac...	15	-0.275	-0.00792	0.201	0.91379	Curated_gene_sets:reactome_shc_mediated_signalling
Curated_gene_sets:reac...	29	0.177	0.00711	0.153	0.12239	Curated_gene_sets:reactome_interactions_of_vpr_with_host_cellular_proteins
Curated_gene_sets:reac...	13	0.0409	0.0011	0.211	0.42314	Curated_gene_sets:reactome_formation_of_atp_by_chemiosmotic_coupling
Curated_gene_sets:reac...	65	0.0451	0.0027	0.101	0.32799	Curated_gene_sets:reactome_apc_c_cdh1_mediated_degradation_of_cdc20_and_other_apc_c_cdh1_targeted_proteins_in_late_mitosis_early_g1
Curated_gene_sets:reac...	35	0.0207	0.000912	0.132	0.43749	Curated_gene_sets:reactome_activation_of_atr_in_response_to_replication_stress
Curated_gene_sets:reac...	11	-0.161	-0.00397	0.205	0.78291	Curated_gene_sets:reactome_unwinding_of_dna
Curated_gene_sets:reac...	66	0.0356	0.00215	0.0996	0.36022	Curated_gene_sets:reactome_apc_c_cdc20_mediated_degradation_of_mitotic_proteins
Curated_gene_sets:reac...	17	0.227	0.00696	0.333	0.24789	Curated_gene_sets:reactome_glucuronidation
Curated_gene_sets:reac...	57	0.0757	0.00425	0.111	0.24712	Curated_gene_sets:reactome_autodegradation_of_cdh1_by_cdh1_apc_c
Curated_gene_sets:reac...	75	0.0402	0.00258	0.095	0.3363	Curated_gene_sets:reactome_myd88_mal_cascade_initiated_on_plasma_membrane
Curated_gene_sets:reac...	246	0.0277	0.00322	0.057	0.31326	Curated_gene_sets:reactome_innate_immune_system
Curated_gene_sets:reac...	26	0.0942	0.00358	0.156	0.27309	Curated_gene_sets:reactome_regulation_of_glucokinase_by_glucokinase_regulatory_protein
Curated_gene_sets:reac...	82	0.0705	0.00475	0.0872	0.20925	Curated_gene_sets:reactome_mitotic_prometaphase
Curated_gene_sets:reac...	19	-0.284	-0.00923	0.185	0.93804	Curated_gene_sets:reactome_apc_c_cdc20_mediated_degradation_of_cyclin_b
Curated_gene_sets:reac...	50	0.123	0.00645	0.111	0.13473	Curated_gene_sets:reactome_scf_beta_trcp_mediated_degradation_of_emi1
Curated_gene_sets:reac...	27	-0.14	-0.00541	0.171	0.79346	Curated_gene_sets:reactome_lipoprotein_metabolism
Curated_gene_sets:reac...	16	0.0504	0.0015	0.188	0.3944	Curated_gene_sets:reactome_g1_s_specific_transcription
Curated_gene_sets:reac...	26	0.000958	3.64e-05	0.163	0.49766	Curated_gene_sets:reactome_the_role_of_nef_in_hiv1_replication_and_disease_pathogenesis
Curated_gene_sets:reac...	16	-0.136	-0.00404	0.223	0.72862	Curated_gene_sets:reactome_chylomicron_mediated_lipid_transport
Curated_gene_sets:reac...	60	-0.0192	-0.00111	0.11	0.5693	Curated_gene_sets:reactome_signaling_by_tgf_beta_receptor_complex
Curated_gene_sets:reac...	16	-0.262	-0.00781	0.211	0.89338	Curated_gene_sets:reactome_conversion_from_apc_c_cdc20_to_apc_c_cdh1_in_late_anaphase
Curated_gene_sets:reac...	85	0.0497	0.0034	0.091	0.29259	Curated_gene_sets:reactome_activated_tlr4_signalling
Curated_gene_sets:reac...	848	-0.000667	-0.000141	0.0297	0.50897	Curated_gene_sets:reactome_immune_system
Curated_gene_sets:reac...	4	-0.214	-0.00319	0.388	0.70958	Curated_gene_sets:reactome_binding_and_entry_of_hiv_virion
Curated_gene_sets:reac...	17	-0.0778	-0.00239	0.211	0.64372	Curated_gene_sets:reactome_phosphorylation_of_the_apc_c
Curated_gene_sets:reac...	13	-0.0544	-0.00146	0.203	0.60594	Curated_gene_sets:reactome_cytosolic_sulfonation_of_small_molecules
Curated_gene_sets:reac...	8	0.0377	0.000794	0.368	0.45921	Curated_gene_sets:reactome_integration_of_provirus
Curated_gene_sets:reac...	23	0.0366	0.00131	0.185	0.4217	Curated_gene_sets:reactome_glutathione_conjugation
Curated_gene_sets:reac...	29	-0.093	-0.00373	0.17	0.70832	Curated_gene_sets:reactome_complement_cascade
Curated_gene_sets:reac...	67	0.0956	0.00582	0.108	0.18889	Curated_gene_sets:reactome_phase_ii_conjugation
Curated_gene_sets:reac...	11	-0.227	-0.00562	0.28	0.79131	Curated_gene_sets:reactome_mtorc1_mediated_signalling
Curated_gene_sets:reac...	107	0.0536	0.00412	0.0794	0.24963	Curated_gene_sets:reactome_toll_receptor_cascades
Curated_gene_sets:reac...	16	-0.226	-0.00672	0.182	0.89288	Curated_gene_sets:reactome_activation_of_bh3_only_proteins
Curated_gene_sets:reac...	59	0.0498	0.00284	0.109	0.32432	Curated_gene_sets:reactome_glucose_metabolism
Curated_gene_sets:reac...	17	0.0455	0.0014	0.198	0.40896	Curated_gene_sets:reactome_rna_pol_iii_chain_elongation
Curated_gene_sets:reac...	42	-0.0951	-0.00459	0.136	0.75776	Curated_gene_sets:reactome_voltage_gated_potassium_channels
Curated_gene_sets:reac...	489	-0.0125	-0.00203	0.037	0.63187	Curated_gene_sets:reactome_adaptive_immune_system
Curated_gene_sets:reac...	27	-0.059	-0.00228	0.168	0.63716	Curated_gene_sets:reactome_nod1_2_signaling_pathway
Curated_gene_sets:reac...	251	-0.000893	-0.000105	0.056	0.50636	Curated_gene_sets:reactome_cytokine_signaling_in_immune_system
Curated_gene_sets:reac...	69	0.032	0.00198	0.129	0.40222	Curated_gene_sets:reactome_meiotic_synapsis
Curated_gene_sets:reac...	20	0.036	0.0012	0.171	0.41666	Curated_gene_sets:reactome_antigen_presentation_folding_assembly_and_peptide_loading_of_class_i_mhc
Curated_gene_sets:reac...	11	0.027	0.000668	0.246	0.45618	Curated_gene_sets:reactome_the_nlrp3_inflammasome
Curated_gene_sets:reac...	227	-0.032	-0.00357	0.054	0.72318	Curated_gene_sets:reactome_class_i_mhc_mediated_antigen_processing_presentation
Curated_gene_sets:reac...	98	0.00627	0.000461	0.0862	0.47102	Curated_gene_sets:reactome_nonsense_mediated_decay_enhanced_by_the_exon_junction_complex
Curated_gene_sets:reac...	26	-0.135	-0.00513	0.172	0.78396	Curated_gene_sets:reactome_pip3_activates_akt_signaling
Curated_gene_sets:reac...	192	-0.00829	-0.000851	0.0584	0.55641	Curated_gene_sets:reactome_antigen_processing_ubiquitination_proteasome_degradation
Curated_gene_sets:reac...	12	0.334	0.00861	0.264	0.10328	Curated_gene_sets:reactome_tandem_pore_domain_potassium_channels
Curated_gene_sets:reac...	16	0.014	0.000416	0.203	0.47252	Curated_gene_sets:reactome_inflammasomes
Curated_gene_sets:reac...	97	0.00715	0.000523	0.086	0.46687	Curated_gene_sets:reactome_potassium_channels
Curated_gene_sets:reac...	42	-0.0255	-0.00123	0.131	0.57755	Curated_gene_sets:reactome_nucleotide_binding_domain_leucine_rich_repeat_containing_receptor_nlr_signaling_pathways
Curated_gene_sets:reac...	31	0.0344	0.00143	0.141	0.40374	Curated_gene_sets:reactome_inwardly_rectifying_k_channels
Curated_gene_sets:reac...	79	0.148	0.00975	0.13	0.12731	Curated_gene_sets:reactome_amyloids
Curated_gene_sets:reac...	48	0.0775	0.00399	0.172	0.32651	Curated_gene_sets:reactome_packaging_of_telomere_ends
Curated_gene_sets:reac...	73	0.0968	0.00615	0.112	0.19362	Curated_gene_sets:reactome_telomere_maintenance
Curated_gene_sets:reac...	190	0.0304	0.00311	0.0619	0.31153	Curated_gene_sets:reactome_platelet_activation_signaling_and_aggregation
Curated_gene_sets:reac...	10	-0.13	-0.00305	0.224	0.71836	Curated_gene_sets:reactome_removal_of_the_flap_intermediate_from_the_c_strand
Curated_gene_sets:reac...	7	0.671	0.0132	0.462	0.073028	Curated_gene_sets:reactome_creation_of_c4_and_c2_activators
Curated_gene_sets:reac...	21	-0.239	-0.00816	0.181	0.90719	Curated_gene_sets:reactome_apc_cdc20_mediated_degradation_of_nek2a
Curated_gene_sets:reac...	13	0.167	0.00448	0.285	0.27902	Curated_gene_sets:reactome_initial_triggering_of_complement
Curated_gene_sets:reac...	25	0.111	0.00413	0.147	0.22576	Curated_gene_sets:reactome_extension_of_telomeres
Curated_gene_sets:reac...	41	0.00515	0.000245	0.123	0.48326	Curated_gene_sets:reactome_g2_m_checkpoints
Curated_gene_sets:reac...	9	-0.133	-0.00297	0.29	0.67663	Curated_gene_sets:reactome_g2_m_dna_damage_checkpoint
Curated_gene_sets:reac...	106	0.0224	0.00172	0.0764	0.38448	Curated_gene_sets:reactome_s_phase
Curated_gene_sets:reac...	54	0.0906	0.00495	0.115	0.21636	Curated_gene_sets:reactome_scfskp2_mediated_degradation_of_p27_p21
Curated_gene_sets:reac...	11	-0.0326	-0.000806	0.264	0.54917	Curated_gene_sets:reactome_tryptophan_catabolism
Curated_gene_sets:reac...	29	-0.00819	-0.000328	0.137	0.52393	Curated_gene_sets:reactome_dna_strand_elongation
Curated_gene_sets:reac...	12	0.105	0.00272	0.273	0.34955	Curated_gene_sets:reactome_resolution_of_ap_sites_via_the_single_nucleotide_replacement_pathway
Curated_gene_sets:reac...	22	0.0867	0.00303	0.171	0.3062	Curated_gene_sets:reactome_fgfr_ligand_binding_and_activation
Curated_gene_sets:reac...	20	-0.0676	-0.00225	0.2	0.63206	Curated_gene_sets:reactome_cholesterol_biosynthesis
Curated_gene_sets:reac...	5	-0.392	-0.00653	0.466	0.80001	Curated_gene_sets:reactome_apobec3g_mediated_resistance_to_hiv1_infection
Curated_gene_sets:reac...	26	0.0266	0.00101	0.182	0.44185	Curated_gene_sets:reactome_gap_junction_trafficking
Curated_gene_sets:reac...	12	0.0698	0.0018	0.231	0.38123	Curated_gene_sets:reactome_fgfr2c_ligand_binding_and_activation
Curated_gene_sets:reac...	13	-0.299	-0.00802	0.233	0.90001	Curated_gene_sets:reactome_metabolism_of_porphyrins
Curated_gene_sets:reac...	12	-0.0776	-0.002	0.23	0.6323	Curated_gene_sets:reactome_fgfr4_ligand_binding_and_activation
Curated_gene_sets:reac...	50	0.117	0.00613	0.112	0.14866	Curated_gene_sets:reactome_vif_mediated_degradation_of_apobec3g
Curated_gene_sets:reac...	107	-0.00976	-0.00075	0.0813	0.54782	Curated_gene_sets:reactome_signaling_by_fgfr
Curated_gene_sets:reac...	8	-0.287	-0.00605	0.33	0.80814	Curated_gene_sets:reactome_digestion_of_dietary_carbohydrate
Curated_gene_sets:reac...	14	0.0317	0.000884	0.21	0.43985	Curated_gene_sets:reactome_fgfr1_ligand_binding_and_activation
Curated_gene_sets:reac...	17	0.051	0.00157	0.238	0.41505	Curated_gene_sets:reactome_gap_junction_assembly
Curated_gene_sets:reac...	16	-0.165	-0.00492	0.197	0.79899	Curated_gene_sets:reactome_synthesis_of_glycosylphosphatidylinositol_gpi
Curated_gene_sets:reac...	21	0.0666	0.00227	0.157	0.33588	Curated_gene_sets:reactome_rna_pol_i_transcription_initiation
Curated_gene_sets:reac...	24	0.0543	0.00198	0.177	0.37937	Curated_gene_sets:reactome_pyrimidine_metabolism
Curated_gene_sets:reac...	28	-0.265	-0.0104	0.142	0.96914	Curated_gene_sets:reactome_intrinsic_pathway_for_apoptosis
Curated_gene_sets:reac...	70	0.0199	0.00124	0.102	0.42245	Curated_gene_sets:reactome_pi3k_cascade
Curated_gene_sets:reac...	46	0.0103	0.000522	0.123	0.46661	Curated_gene_sets:reactome_apoptotic_execution_phase
Curated_gene_sets:reac...	17	-0.225	-0.00692	0.188	0.88417	Curated_gene_sets:reactome_shc_related_events
Curated_gene_sets:naka...	23	0.438	0.0156	0.192	0.011262	Curated_gene_sets:nakamura_cancer_microenvironment_up
Curated_gene_sets:naka...	45	0.0292	0.00146	0.126	0.40853	Curated_gene_sets:nakamura_cancer_microenvironment_dn
Curated_gene_sets:west...	21	0.109	0.00371	0.156	0.24313	Curated_gene_sets:west_adrenocortical_tumor_markers_up
Curated_gene_sets:west...	18	0.243	0.00768	0.185	0.094541	Curated_gene_sets:west_adrenocortical_tumor_markers_dn
Curated_gene_sets:wint...	88	-0.0225	-0.00157	0.0848	0.60471	Curated_gene_sets:winter_hypoxia_up
Curated_gene_sets:wint...	47	-0.0212	-0.00108	0.121	0.56947	Curated_gene_sets:winter_hypoxia_dn
Curated_gene_sets:pare...	532	-0.0393	-0.00666	0.0365	0.85925	Curated_gene_sets:parent_mtor_signaling_up
Curated_gene_sets:pare...	45	-0.104	-0.0052	0.124	0.80005	Curated_gene_sets:parent_mtor_signaling_dn
Curated_gene_sets:pyeo...	81	0.000759	5.07e-05	0.0951	0.49682	Curated_gene_sets:pyeon_hpv_positive_tumors_up
Curated_gene_sets:pyeo...	8	-0.13	-0.00274	0.284	0.67682	Curated_gene_sets:pyeon_hpv_positive_tumors_dn
Curated_gene_sets:naka...	268	0.0816	0.00988	0.0539	0.06504	Curated_gene_sets:nakamura_tumor_zone_peripheral_vs_central_up
Curated_gene_sets:naka...	574	-0.0161	-0.00283	0.0354	0.67569	Curated_gene_sets:nakamura_tumor_zone_peripheral_vs_central_dn
Curated_gene_sets:picc...	200	-0.0802	-0.0084	0.0615	0.90404	Curated_gene_sets:piccaluga_angioimmunoblastic_lymphoma_up
Curated_gene_sets:picc...	124	0.0184	0.00152	0.0774	0.40593	Curated_gene_sets:piccaluga_angioimmunoblastic_lymphoma_dn
Curated_gene_sets:lu_t...	26	-0.354	-0.0134	0.171	0.98077	Curated_gene_sets:lu_tumor_vasculature_up
Curated_gene_sets:lu_t...	8	-0.164	-0.00346	0.359	0.67606	Curated_gene_sets:lu_tumor_vasculature_dn
Curated_gene_sets:kork...	31	-0.0297	-0.00123	0.158	0.57452	Curated_gene_sets:korkola_embryonal_carcinoma_up
Curated_gene_sets:kork...	12	-0.216	-0.00557	0.248	0.80804	Curated_gene_sets:korkola_embryonal_carcinoma_dn
Curated_gene_sets:kork...	12	0.217	0.00559	0.197	0.13552	Curated_gene_sets:korkola_teratoma_up
Curated_gene_sets:kork...	15	0.0844	0.00244	0.215	0.34706	Curated_gene_sets:korkola_yolk_sac_tumor_up
Curated_gene_sets:kork...	4	-0.0663	-0.000988	0.493	0.55353	Curated_gene_sets:korkola_choriocarcinoma_up
Curated_gene_sets:kork...	11	-0.192	-0.00474	0.256	0.7731	Curated_gene_sets:korkola_choriocarcinoma_dn
Curated_gene_sets:kork...	33	-0.102	-0.00436	0.164	0.73279	Curated_gene_sets:korkola_seminoma_up
Curated_gene_sets:kork...	11	-0.263	-0.00649	0.253	0.85073	Curated_gene_sets:korkola_seminoma_dn
Curated_gene_sets:wata...	100	0.0697	0.00518	0.0804	0.19296	Curated_gene_sets:watanabe_rectal_cancer_radiotherapy_responsive_up
Curated_gene_sets:wata...	89	-0.0349	-0.00245	0.0844	0.6604	Curated_gene_sets:watanabe_rectal_cancer_radiotherapy_responsive_dn
Curated_gene_sets:holl...	190	-0.0127	-0.0013	0.0613	0.58188	Curated_gene_sets:hollmann_apoptosis_via_cd40_up
Curated_gene_sets:holl...	250	0.0521	0.0061	0.0541	0.16758	Curated_gene_sets:hollmann_apoptosis_via_cd40_dn
Curated_gene_sets:liu_...	88	0.126	0.00876	0.092	0.085995	Curated_gene_sets:liu_prostate_cancer_up
Curated_gene_sets:liu_...	437	0.0408	0.00628	0.0416	0.16336	Curated_gene_sets:liu_prostate_cancer_dn
Curated_gene_sets:liu_...	131	-0.000761	-6.46e-05	0.0763	0.50398	Curated_gene_sets:liu_sox4_targets_up
Curated_gene_sets:liu_...	292	-0.107	-0.0135	0.0487	0.98577	Curated_gene_sets:liu_sox4_targets_dn
Curated_gene_sets:onke...	740	0.0693	0.0138	0.0317	0.01429	Curated_gene_sets:onken_uveal_melanoma_up
Curated_gene_sets:onke...	495	0.0102	0.00167	0.0383	0.39478	Curated_gene_sets:onken_uveal_melanoma_dn
Curated_gene_sets:bert...	183	0.00928	0.000931	0.0589	0.43741	Curated_gene_sets:bertucci_medullary_vs_ductal_breast_cancer_up
Curated_gene_sets:bert...	159	-0.0969	-0.00906	0.0692	0.91947	Curated_gene_sets:bertucci_medullary_vs_ductal_breast_cancer_dn
Curated_gene_sets:schu...	325	-0.00904	-0.0012	0.0483	0.57419	Curated_gene_sets:schuetz_breast_cancer_ductal_invasive_up
Curated_gene_sets:schu...	83	0.0533	0.00361	0.0942	0.28586	Curated_gene_sets:schuetz_breast_cancer_ductal_invasive_dn
Curated_gene_sets:davi...	53	0.073	0.00395	0.121	0.27308	Curated_gene_sets:davicioni_pax_foxo1_signature_in_arms_up
Curated_gene_sets:davi...	19	0.255	0.00829	0.211	0.11283	Curated_gene_sets:davicioni_pax_foxo1_signature_in_arms_dn
Curated_gene_sets:four...	21	0.186	0.00635	0.17	0.1363	Curated_gene_sets:fournier_acinar_development_early_up
Curated_gene_sets:four...	6	-0.271	-0.00494	0.369	0.76845	Curated_gene_sets:fournier_acinar_development_early_dn
Curated_gene_sets:four...	11	-0.331	-0.00817	0.3	0.86458	Curated_gene_sets:fournier_acinar_development_late_up
Curated_gene_sets:four...	21	-0.00674	-0.00023	0.194	0.51381	Curated_gene_sets:fournier_acinar_development_late_dn
Curated_gene_sets:nam_...	17	0.0758	0.00233	0.189	0.34442	Curated_gene_sets:nam_fxyd5_targets_dn
Curated_gene_sets:fras...	45	0.0133	0.000662	0.137	0.46153	Curated_gene_sets:frasor_tamoxifen_response_up
Curated_gene_sets:fras...	10	0.252	0.00593	0.245	0.15246	Curated_gene_sets:frasor_tamoxifen_response_dn
Curated_gene_sets:kim_...	116	-0.0199	-0.00159	0.0766	0.60257	Curated_gene_sets:kim_response_to_tsa_and_decitabine_up
Curated_gene_sets:kim_...	11	-0.435	-0.0107	0.25	0.95899	Curated_gene_sets:kim_response_to_tsa_and_decitabine_dn
Curated_gene_sets:seng...	281	0.0358	0.00443	0.0508	0.24051	Curated_gene_sets:sengupta_nasopharyngeal_carcinoma_up
Curated_gene_sets:seng...	328	-0.038	-0.00508	0.046	0.79554	Curated_gene_sets:sengupta_nasopharyngeal_carcinoma_dn
Curated_gene_sets:wata...	29	-0.237	-0.00951	0.165	0.92488	Curated_gene_sets:watanabe_colon_cancer_msi_vs_mss_up
Curated_gene_sets:wata...	70	-0.201	-0.0125	0.101	0.97667	Curated_gene_sets:watanabe_colon_cancer_msi_vs_mss_dn
Curated_gene_sets:koba...	7	-0.227	-0.00447	0.282	0.78944	Curated_gene_sets:kobayashi_egfr_signaling_6hr_up
Curated_gene_sets:koba...	17	-0.099	-0.00304	0.188	0.70091	Curated_gene_sets:kobayashi_egfr_signaling_6hr_dn
Curated_gene_sets:soti...	144	-0.069	-0.00615	0.0671	0.84833	Curated_gene_sets:sotiriou_breast_cancer_grade_1_vs_3_up
Curated_gene_sets:soti...	51	0.114	0.00604	0.122	0.17595	Curated_gene_sets:sotiriou_breast_cancer_grade_1_vs_3_dn
Curated_gene_sets:gazd...	23	-0.115	-0.00412	0.151	0.77776	Curated_gene_sets:gazda_diamond_blackfan_anemia_erythroid_up
Curated_gene_sets:gazd...	459	0.0569	0.00897	0.0384	0.069037	Curated_gene_sets:gazda_diamond_blackfan_anemia_erythroid_dn
Curated_gene_sets:gazd...	29	0.0788	0.00316	0.141	0.28834	Curated_gene_sets:gazda_diamond_blackfan_anemia_myeloid_up
Curated_gene_sets:gazd...	35	-0.0896	-0.00394	0.17	0.70108	Curated_gene_sets:gazda_diamond_blackfan_anemia_myeloid_dn
Curated_gene_sets:gazd...	37	-0.0427	-0.00193	0.134	0.62454	Curated_gene_sets:gazda_diamond_blackfan_anemia_progenitor_up
Curated_gene_sets:gazd...	58	0.128	0.00725	0.102	0.10442	Curated_gene_sets:gazda_diamond_blackfan_anemia_progenitor_dn
Curated_gene_sets:chem...	135	0.119	0.0103	0.0698	0.043524	Curated_gene_sets:chemnitz_response_to_prostaglandin_e2_up
Curated_gene_sets:chem...	352	0.021	0.0029	0.0449	0.31998	Curated_gene_sets:chemnitz_response_to_prostaglandin_e2_dn
Curated_gene_sets:zerb...	9	-0.0376	-0.000841	0.313	0.54785	Curated_gene_sets:zerbini_response_to_sulindac_up
Curated_gene_sets:zerb...	6	-0.581	-0.0106	0.392	0.9308	Curated_gene_sets:zerbini_response_to_sulindac_dn
Curated_gene_sets:igar...	5	-0.261	-0.00434	0.366	0.76186	Curated_gene_sets:igarashi_atf4_targets_up
Curated_gene_sets:igar...	85	-0.00968	-0.000663	0.0893	0.54314	Curated_gene_sets:igarashi_atf4_targets_dn
Curated_gene_sets:zhon...	158	-0.0576	-0.00537	0.0665	0.80697	Curated_gene_sets:zhong_response_to_azacitidine_and_tsa_up
Curated_gene_sets:zhon...	64	-0.0185	-0.0011	0.101	0.57235	Curated_gene_sets:zhong_response_to_azacitidine_and_tsa_dn
Curated_gene_sets:davi...	310	0.012	0.00156	0.0504	0.4057	Curated_gene_sets:davicioni_molecular_arms_vs_erms_up
Curated_gene_sets:davi...	173	0.114	0.0111	0.0658	0.041683	Curated_gene_sets:davicioni_molecular_arms_vs_erms_dn
Curated_gene_sets:davi...	242	-0.00854	-0.000983	0.0561	0.56053	Curated_gene_sets:davicioni_targets_of_pax_foxo1_fusions_up
Curated_gene_sets:davi...	65	0.0591	0.00355	0.109	0.29344	Curated_gene_sets:davicioni_targets_of_pax_foxo1_fusions_dn
Curated_gene_sets:davi...	59	-0.0506	-0.00289	0.111	0.67534	Curated_gene_sets:davicioni_rhabdomyosarcoma_pax_foxo1_fusion_up
Curated_gene_sets:davi...	15	-0.106	-0.00306	0.243	0.66922	Curated_gene_sets:davicioni_rhabdomyosarcoma_pax_foxo1_fusion_dn
Curated_gene_sets:seng...	379	0.0288	0.00413	0.0438	0.25557	Curated_gene_sets:sengupta_nasopharyngeal_carcinoma_with_lmp1_up
Curated_gene_sets:seng...	150	-0.029	-0.00263	0.0684	0.66383	Curated_gene_sets:sengupta_nasopharyngeal_carcinoma_with_lmp1_dn
Curated_gene_sets:tura...	63	-0.111	-0.00653	0.092	0.88535	Curated_gene_sets:turashvili_breast_normal_ductal_vs_lobular_up
Curated_gene_sets:tura...	5	0.227	0.00378	0.446	0.30523	Curated_gene_sets:turashvili_breast_normal_ductal_vs_lobular_dn
Curated_gene_sets:tura...	41	0.0814	0.00388	0.126	0.25875	Curated_gene_sets:turashvili_breast_ductal_carcinoma_vs_ductal_normal_up
Curated_gene_sets:tura...	178	-0.128	-0.0127	0.0634	0.97832	Curated_gene_sets:turashvili_breast_ductal_carcinoma_vs_ductal_normal_dn
Curated_gene_sets:tura...	73	0.129	0.0082	0.1	0.099048	Curated_gene_sets:turashvili_breast_ductal_carcinoma_vs_lobular_normal_up
Curated_gene_sets:tura...	63	-0.1	-0.00593	0.109	0.82069	Curated_gene_sets:turashvili_breast_ductal_carcinoma_vs_lobular_normal_dn
Curated_gene_sets:tura...	19	-0.147	-0.00479	0.209	0.75983	Curated_gene_sets:turashvili_breast_carcinoma_ductal_vs_lobular_up
Curated_gene_sets:tura...	4	-0.377	-0.00562	0.334	0.87026	Curated_gene_sets:turashvili_breast_carcinoma_ductal_vs_lobular_dn
Curated_gene_sets:tura...	63	0.137	0.00807	0.105	0.096634	Curated_gene_sets:turashvili_breast_lobular_carcinoma_vs_ductal_normal_up
Curated_gene_sets:tura...	82	-0.077	-0.00518	0.0902	0.80346	Curated_gene_sets:turashvili_breast_lobular_carcinoma_vs_ductal_normal_dn
Curated_gene_sets:tura...	90	-0.0257	-0.00181	0.0863	0.61725	Curated_gene_sets:turashvili_breast_lobular_carcinoma_vs_lobular_normal_up
Curated_gene_sets:tura...	68	0.211	0.0129	0.0954	0.013598	Curated_gene_sets:turashvili_breast_lobular_carcinoma_vs_lobular_normal_dn
Curated_gene_sets:chan...	33	-0.0774	-0.00331	0.171	0.67404	Curated_gene_sets:chandran_metastasis_top50_up
Curated_gene_sets:chan...	40	-0.0141	-0.000666	0.13	0.54335	Curated_gene_sets:chandran_metastasis_top50_dn
Curated_gene_sets:wilc...	146	-0.0275	-0.00246	0.069	0.6548	Curated_gene_sets:wilcox_response_to_progesterone_up
Curated_gene_sets:wilc...	59	0.0115	0.000659	0.111	0.45866	Curated_gene_sets:wilcox_response_to_progesterone_dn
Curated_gene_sets:fulc...	556	-0.027	-0.00466	0.0363	0.77094	Curated_gene_sets:fulcher_inflammatory_response_lectin_vs_lps_up
Curated_gene_sets:fulc...	437	-0.0123	-0.00189	0.0394	0.62259	Curated_gene_sets:fulcher_inflammatory_response_lectin_vs_lps_dn
Curated_gene_sets:gary...	439	0.0179	0.00276	0.0397	0.32606	Curated_gene_sets:gary_cd5_targets_up
Curated_gene_sets:gary...	409	0.0647	0.00963	0.0414	0.05894	Curated_gene_sets:gary_cd5_targets_dn
Curated_gene_sets:zhou...	422	-0.00782	-0.00118	0.0411	0.57542	Curated_gene_sets:zhou_inflammatory_response_live_up
Curated_gene_sets:zhou...	362	-0.000826	-0.000116	0.0437	0.50755	Curated_gene_sets:zhou_inflammatory_response_live_dn
Curated_gene_sets:samo...	8	-0.223	-0.0047	0.266	0.79945	Curated_gene_sets:samols_targets_of_khsv_mirnas_up
Curated_gene_sets:samo...	51	-0.0838	-0.00445	0.112	0.77199	Curated_gene_sets:samols_targets_of_khsv_mirnas_dn
Curated_gene_sets:hooi...	85	-0.126	-0.00863	0.0918	0.91483	Curated_gene_sets:hooi_st7_targets_up
Curated_gene_sets:hooi...	108	-0.0644	-0.00497	0.0801	0.78935	Curated_gene_sets:hooi_st7_targets_dn
Curated_gene_sets:pram...	49	-0.194	-0.0101	0.119	0.94899	Curated_gene_sets:pramoonjago_sox4_targets_up
Curated_gene_sets:pram...	52	-0.144	-0.0077	0.113	0.89774	Curated_gene_sets:pramoonjago_sox4_targets_dn
Curated_gene_sets:puif...	75	-0.173	-0.0111	0.0946	0.96617	Curated_gene_sets:puiffe_invasion_inhibited_by_ascites_up
Curated_gene_sets:puif...	136	-0.0787	-0.00681	0.0689	0.87316	Curated_gene_sets:puiffe_invasion_inhibited_by_ascites_dn
Curated_gene_sets:piep...	12	-0.474	-0.0122	0.27	0.96056	Curated_gene_sets:piepoli_lgi1_targets_up
Curated_gene_sets:piep...	11	0.146	0.00362	0.248	0.27754	Curated_gene_sets:piepoli_lgi1_targets_dn
Curated_gene_sets:thum...	382	-0.022	-0.00317	0.0425	0.69778	Curated_gene_sets:thum_systolic_heart_failure_up
Curated_gene_sets:thum...	215	0.0144	0.00156	0.0571	0.40052	Curated_gene_sets:thum_systolic_heart_failure_dn
Curated_gene_sets:caso...	157	0.0463	0.00431	0.069	0.25081	Curated_gene_sets:casorelli_acute_promyelocytic_leukemia_up
Curated_gene_sets:caso...	618	0.0636	0.0116	0.0337	0.029643	Curated_gene_sets:casorelli_acute_promyelocytic_leukemia_dn
Curated_gene_sets:corr...	66	-0.0539	-0.00326	0.104	0.69771	Curated_gene_sets:corre_multiple_myeloma_up
Curated_gene_sets:corr...	57	0.24	0.0135	0.115	0.018109	Curated_gene_sets:corre_multiple_myeloma_dn
Curated_gene_sets:hutt...	255	0.00649	0.000767	0.0507	0.44911	Curated_gene_sets:huttmann_b_cll_poor_survival_up
Curated_gene_sets:hutt...	57	0.222	0.0124	0.118	0.030591	Curated_gene_sets:huttmann_b_cll_poor_survival_dn
Curated_gene_sets:diaz...	1318	-0.000448	-0.000117	0.0235	0.5076	Curated_gene_sets:diaz_chronic_meylogenous_leukemia_up
Curated_gene_sets:diaz...	111	-0.028	-0.00219	0.0778	0.64076	Curated_gene_sets:diaz_chronic_meylogenous_leukemia_dn
Curated_gene_sets:caso...	38	-0.0753	-0.00346	0.145	0.69784	Curated_gene_sets:casorelli_apl_secondary_vs_de_novo_up
Curated_gene_sets:caso...	9	0.236	0.00528	0.324	0.23307	Curated_gene_sets:casorelli_apl_secondary_vs_de_novo_dn
Curated_gene_sets:deur...	347	-0.028	-0.00385	0.0458	0.72955	Curated_gene_sets:deurig_t_cell_prolymphocytic_leukemia_up
Curated_gene_sets:deur...	294	-0.0171	-0.00217	0.0494	0.63544	Curated_gene_sets:deurig_t_cell_prolymphocytic_leukemia_dn
Curated_gene_sets:liu_...	155	-0.00479	-0.000442	0.0672	0.52839	Curated_gene_sets:liu_cmyb_targets_up
Curated_gene_sets:liu_...	7	0.0823	0.00162	0.32	0.39841	Curated_gene_sets:liu_cmyb_targets_dn
Curated_gene_sets:liu_...	119	0.0773	0.00626	0.0747	0.15024	Curated_gene_sets:liu_vmyb_targets_up
Curated_gene_sets:liu_...	18	0.0263	0.000832	0.206	0.44917	Curated_gene_sets:liu_targets_of_vmyb_vs_cmyb_up
Curated_gene_sets:liu_...	40	-0.0781	-0.00368	0.126	0.73245	Curated_gene_sets:liu_targets_of_vmyb_vs_cmyb_dn
Curated_gene_sets:char...	355	0.0154	0.00214	0.0447	0.36497	Curated_gene_sets:charafe_breast_cancer_luminal_vs_basal_up
Curated_gene_sets:char...	433	0.0586	0.00898	0.0416	0.079611	Curated_gene_sets:charafe_breast_cancer_luminal_vs_basal_dn
Curated_gene_sets:char...	434	-0.0255	-0.00391	0.0401	0.73722	Curated_gene_sets:charafe_breast_cancer_luminal_vs_mesenchymal_up
Curated_gene_sets:char...	439	0.0786	0.0121	0.0409	0.027135	Curated_gene_sets:charafe_breast_cancer_luminal_vs_mesenchymal_dn
Curated_gene_sets:char...	113	-0.00805	-0.000635	0.0792	0.54044	Curated_gene_sets:charafe_breast_cancer_basal_vs_mesenchymal_up
Curated_gene_sets:char...	49	0.102	0.00533	0.121	0.19841	Curated_gene_sets:charafe_breast_cancer_basal_vs_mesenchymal_dn
Curated_gene_sets:doan...	66	0.0781	0.00472	0.101	0.22063	Curated_gene_sets:doane_breast_cancer_classes_up
Curated_gene_sets:doan...	34	0.155	0.00674	0.147	0.14591	Curated_gene_sets:doane_breast_cancer_classes_dn
Curated_gene_sets:doan...	170	0.0751	0.00726	0.0636	0.11878	Curated_gene_sets:doane_response_to_androgen_up
Curated_gene_sets:doan...	226	0.0129	0.00143	0.0563	0.4095	Curated_gene_sets:doane_response_to_androgen_dn
Curated_gene_sets:doan...	108	-0.141	-0.0109	0.0814	0.95832	Curated_gene_sets:doane_breast_cancer_esr1_up
Curated_gene_sets:doan...	46	0.157	0.00793	0.119	0.09412	Curated_gene_sets:doane_breast_cancer_esr1_dn
Curated_gene_sets:wang...	28	0.231	0.00909	0.165	0.080505	Curated_gene_sets:wang_response_to_androgen_up
Curated_gene_sets:wang...	22	0.0873	0.00305	0.178	0.31176	Curated_gene_sets:wang_response_to_forskolin_up
Curated_gene_sets:wang...	9	0.562	0.0126	0.331	0.04456	Curated_gene_sets:wang_response_to_forskolin_dn
Curated_gene_sets:timo...	15	0.0671	0.00193	0.196	0.3664	Curated_gene_sets:timofeeva_growth_stress_via_stat1_dn
Curated_gene_sets:laih...	109	-0.0547	-0.00424	0.0783	0.75743	Curated_gene_sets:laiho_colorectal_cancer_serrated_up
Curated_gene_sets:laih...	63	0.13	0.00766	0.0973	0.091218	Curated_gene_sets:laiho_colorectal_cancer_serrated_dn
Curated_gene_sets:borc...	281	-0.0319	-0.00396	0.0486	0.74459	Curated_gene_sets:borczuk_malignant_mesothelioma_up
Curated_gene_sets:borc...	91	-0.047	-0.00333	0.0848	0.71035	Curated_gene_sets:borczuk_malignant_mesothelioma_dn
Curated_gene_sets:roy_...	46	-0.0409	-0.00206	0.127	0.62673	Curated_gene_sets:roy_wound_blood_vessel_up
Curated_gene_sets:roy_...	20	-0.107	-0.00355	0.193	0.70963	Curated_gene_sets:roy_wound_blood_vessel_dn
Curated_gene_sets:grab...	74	-0.0804	-0.00514	0.0929	0.80658	Curated_gene_sets:grabarczyk_bcl11b_targets_up
Curated_gene_sets:grab...	53	-0.0426	-0.00231	0.11	0.65128	Curated_gene_sets:grabarczyk_bcl11b_targets_dn
Curated_gene_sets:newm...	26	-0.342	-0.013	0.175	0.97484	Curated_gene_sets:newman_ercc6_targets_up
Curated_gene_sets:newm...	35	-0.172	-0.00755	0.152	0.87091	Curated_gene_sets:newman_ercc6_targets_dn
Curated_gene_sets:hori...	282	0.00693	0.00086	0.0529	0.44796	Curated_gene_sets:horiuchi_wtap_targets_up
Curated_gene_sets:hori...	293	0.0432	0.00546	0.0461	0.17428	Curated_gene_sets:horiuchi_wtap_targets_dn
Curated_gene_sets:gal_...	121	-0.0647	-0.00529	0.0772	0.7992	Curated_gene_sets:gal_leukemic_stem_cell_up
Curated_gene_sets:gal_...	229	0.00326	0.000365	0.0521	0.47503	Curated_gene_sets:gal_leukemic_stem_cell_dn
Curated_gene_sets:choi...	18	0.23	0.00725	0.181	0.10183	Curated_gene_sets:choi_atl_chronic_vs_acute_dn
Curated_gene_sets:basa...	278	-0.0591	-0.00729	0.0509	0.87714	Curated_gene_sets:basaki_ybx1_targets_up
Curated_gene_sets:basa...	349	0.0194	0.00267	0.0452	0.33374	Curated_gene_sets:basaki_ybx1_targets_dn
Curated_gene_sets:noji...	30	-0.0792	-0.00323	0.147	0.70547	Curated_gene_sets:nojima_sfrp2_targets_up
Curated_gene_sets:noji...	24	-0.457	-0.0167	0.165	0.99718	Curated_gene_sets:nojima_sfrp2_targets_dn
Curated_gene_sets:wikm...	15	-0.0714	-0.00206	0.194	0.64345	Curated_gene_sets:wikman_asbestos_lung_cancer_up
Curated_gene_sets:wikm...	27	0.0521	0.00201	0.144	0.35904	Curated_gene_sets:wikman_asbestos_lung_cancer_dn
Curated_gene_sets:rodr...	5	0.128	0.00214	0.423	0.38078	Curated_gene_sets:rodrigues_dcc_targets_up
Curated_gene_sets:rodr...	116	0.00116	9.24e-05	0.0774	0.49404	Curated_gene_sets:rodrigues_dcc_targets_dn
Curated_gene_sets:rodr...	14	0.481	0.0134	0.251	0.027822	Curated_gene_sets:rodrigues_ntn1_targets_up
Curated_gene_sets:rodr...	152	-0.0837	-0.00765	0.0668	0.89481	Curated_gene_sets:rodrigues_ntn1_targets_dn
Curated_gene_sets:wang...	335	-0.0551	-0.00745	0.0455	0.88707	Curated_gene_sets:wang_lmo4_targets_up
Curated_gene_sets:wang...	330	0.01	0.00135	0.0453	0.41225	Curated_gene_sets:wang_lmo4_targets_dn
Curated_gene_sets:wang...	227	0.00316	0.000352	0.0563	0.47767	Curated_gene_sets:wang_clim2_targets_up
Curated_gene_sets:wang...	175	-0.00938	-0.00092	0.0644	0.55787	Curated_gene_sets:wang_clim2_targets_dn
Curated_gene_sets:vecc...	163	0.0478	0.00452	0.0673	0.23901	Curated_gene_sets:vecchi_gastric_cancer_advanced_vs_early_up
Curated_gene_sets:vecc...	129	0.0144	0.00122	0.0719	0.42038	Curated_gene_sets:vecchi_gastric_cancer_advanced_vs_early_dn
Curated_gene_sets:vecc...	397	-0.0167	-0.00245	0.0417	0.65544	Curated_gene_sets:vecchi_gastric_cancer_early_up
Curated_gene_sets:vecc...	310	0.0762	0.00991	0.0493	0.061049	Curated_gene_sets:vecchi_gastric_cancer_early_dn
Curated_gene_sets:barr...	40	0.0881	0.00415	0.127	0.24384	Curated_gene_sets:barrier_colon_cancer_recurrence_up
Curated_gene_sets:barr...	17	-0.131	-0.00402	0.198	0.74597	Curated_gene_sets:barrier_colon_cancer_recurrence_dn
Curated_gene_sets:smir...	148	-0.0382	-0.00345	0.0686	0.71147	Curated_gene_sets:smirnov_circulating_endotheliocytes_in_cancer_up
Curated_gene_sets:smir...	5	-0.345	-0.00575	0.306	0.87014	Curated_gene_sets:smirnov_circulating_endotheliocytes_in_cancer_dn
Curated_gene_sets:sleb...	76	0.0426	0.00276	0.0947	0.32659	Curated_gene_sets:slebos_head_and_neck_cancer_with_hpv_up
Curated_gene_sets:jaeg...	38	-0.0884	-0.00406	0.15	0.72219	Curated_gene_sets:jaeger_metastasis_up
Curated_gene_sets:jaeg...	250	0.0321	0.00376	0.0534	0.27379	Curated_gene_sets:jaeger_metastasis_dn
Curated_gene_sets:osma...	381	-0.035	-0.00504	0.0419	0.79845	Curated_gene_sets:osman_bladder_cancer_up
Curated_gene_sets:osma...	360	-0.0318	-0.00445	0.0444	0.76324	Curated_gene_sets:osman_bladder_cancer_dn
Curated_gene_sets:gine...	72	-0.0362	-0.00228	0.0938	0.65019	Curated_gene_sets:ginestier_breast_cancer_znf217_amplified_up
Curated_gene_sets:gine...	309	-0.0228	-0.00296	0.0477	0.68353	Curated_gene_sets:ginestier_breast_cancer_znf217_amplified_dn
Curated_gene_sets:gine...	110	0.0193	0.0015	0.0841	0.40936	Curated_gene_sets:ginestier_breast_cancer_20q13_amplification_up
Curated_gene_sets:gine...	157	-0.0293	-0.00272	0.0618	0.68207	Curated_gene_sets:ginestier_breast_cancer_20q13_amplification_dn
Curated_gene_sets:oswa...	224	-0.123	-0.0137	0.0548	0.98778	Curated_gene_sets:oswald_hematopoietic_stem_cell_in_collagen_gel_up
Curated_gene_sets:oswa...	256	-0.0991	-0.0117	0.053	0.96937	Curated_gene_sets:oswald_hematopoietic_stem_cell_in_collagen_gel_dn
Curated_gene_sets:garg...	31	-0.259	-0.0108	0.148	0.96014	Curated_gene_sets:gargalovic_response_to_oxidized_phospholipids_yellow_up
Curated_gene_sets:garg...	24	0.0374	0.00136	0.156	0.40545	Curated_gene_sets:gargalovic_response_to_oxidized_phospholipids_yellow_dn
Curated_gene_sets:garg...	75	0.0273	0.00176	0.0981	0.39053	Curated_gene_sets:gargalovic_response_to_oxidized_phospholipids_turquoise_up
Curated_gene_sets:garg...	51	0.000157	8.34e-06	0.115	0.49945	Curated_gene_sets:gargalovic_response_to_oxidized_phospholipids_turquoise_dn
Curated_gene_sets:garg...	17	-0.085	-0.00261	0.21	0.65693	Curated_gene_sets:gargalovic_response_to_oxidized_phospholipids_red_up
Curated_gene_sets:garg...	25	-0.0651	-0.00242	0.156	0.66188	Curated_gene_sets:gargalovic_response_to_oxidized_phospholipids_red_dn
Curated_gene_sets:garg...	27	-0.0631	-0.00244	0.151	0.66206	Curated_gene_sets:gargalovic_response_to_oxidized_phospholipids_magenta_up
Curated_gene_sets:garg...	12	-0.0219	-0.000564	0.191	0.54569	Curated_gene_sets:gargalovic_response_to_oxidized_phospholipids_magenta_dn
Curated_gene_sets:garg...	11	-0.125	-0.00309	0.257	0.68644	Curated_gene_sets:gargalovic_response_to_oxidized_phospholipids_lightyellow_up
Curated_gene_sets:garg...	10	0.00617	0.000145	0.273	0.49098	Curated_gene_sets:gargalovic_response_to_oxidized_phospholipids_lightyellow_dn
Curated_gene_sets:garg...	23	0.217	0.00774	0.167	0.096643	Curated_gene_sets:gargalovic_response_to_oxidized_phospholipids_green_up
Curated_gene_sets:garg...	24	0.112	0.00409	0.158	0.23846	Curated_gene_sets:gargalovic_response_to_oxidized_phospholipids_green_dn
Curated_gene_sets:garg...	129	-0.0916	-0.00772	0.0713	0.90059	Curated_gene_sets:gargalovic_response_to_oxidized_phospholipids_blue_up
Curated_gene_sets:garg...	59	0.124	0.0071	0.103	0.11416	Curated_gene_sets:gargalovic_response_to_oxidized_phospholipids_blue_dn
Curated_gene_sets:garg...	34	0.11	0.00476	0.152	0.23539	Curated_gene_sets:gargalovic_response_to_oxidized_phospholipids_black_up
Curated_gene_sets:garg...	11	-0.261	-0.00644	0.255	0.84636	Curated_gene_sets:gargalovic_response_to_oxidized_phospholipids_black_dn
Curated_gene_sets:garg...	18	-8.41e-05	-2.66e-06	0.204	0.50016	Curated_gene_sets:gargalovic_response_to_oxidized_phospholipids_grey_up
Curated_gene_sets:garg...	68	-0.0281	-0.00172	0.108	0.60271	Curated_gene_sets:gargalovic_response_to_oxidized_phospholipids_grey_dn
Curated_gene_sets:take...	79	0.116	0.00766	0.102	0.12854	Curated_gene_sets:takeda_targets_of_nup98_hoxa9_fusion_6hr_up
Curated_gene_sets:take...	39	-0.0102	-0.000476	0.141	0.52894	Curated_gene_sets:takeda_targets_of_nup98_hoxa9_fusion_6hr_dn
Curated_gene_sets:take...	172	0.00561	0.000545	0.0667	0.46652	Curated_gene_sets:takeda_targets_of_nup98_hoxa9_fusion_3d_up
Curated_gene_sets:take...	28	-0.165	-0.0065	0.168	0.83669	Curated_gene_sets:takeda_targets_of_nup98_hoxa9_fusion_3d_dn
Curated_gene_sets:take...	149	-0.00107	-9.66e-05	0.0698	0.5061	Curated_gene_sets:takeda_targets_of_nup98_hoxa9_fusion_8d_up
Curated_gene_sets:take...	186	-0.07	-0.00707	0.0604	0.87675	Curated_gene_sets:takeda_targets_of_nup98_hoxa9_fusion_8d_dn
Curated_gene_sets:take...	178	-0.000686	-6.78e-05	0.0647	0.50423	Curated_gene_sets:takeda_targets_of_nup98_hoxa9_fusion_10d_up
Curated_gene_sets:take...	131	0.05	0.00425	0.0695	0.23619	Curated_gene_sets:takeda_targets_of_nup98_hoxa9_fusion_10d_dn
Curated_gene_sets:take...	159	-0.0314	-0.00293	0.0685	0.67641	Curated_gene_sets:takeda_targets_of_nup98_hoxa9_fusion_16d_up
Curated_gene_sets:take...	124	0.0805	0.00666	0.0719	0.1314	Curated_gene_sets:takeda_targets_of_nup98_hoxa9_fusion_16d_dn
Curated_gene_sets:lope...	12	-0.322	-0.00831	0.266	0.88702	Curated_gene_sets:lopez_mesotelioma_survival_time_up
Curated_gene_sets:lope...	7	0.159	0.00313	0.319	0.30929	Curated_gene_sets:lopez_mesotelioma_survival_time_dn
Curated_gene_sets:bogn...	26	0.0452	0.00171	0.153	0.38369	Curated_gene_sets:bogni_treatment_related_myeloid_leukemia_up
Curated_gene_sets:bogn...	29	-0.0833	-0.00334	0.154	0.70523	Curated_gene_sets:bogni_treatment_related_myeloid_leukemia_dn
Curated_gene_sets:bilb...	58	0.111	0.00629	0.102	0.13787	Curated_gene_sets:bilban_b_cll_lpl_up
Curated_gene_sets:bilb...	39	-0.131	-0.00609	0.134	0.83525	Curated_gene_sets:bilban_b_cll_lpl_dn
Curated_gene_sets:hoeb...	87	0.115	0.00798	0.0928	0.10737	Curated_gene_sets:hoebeke_lymphoid_stem_cell_up
Curated_gene_sets:hoeb...	82	0.0661	0.00445	0.0953	0.24413	Curated_gene_sets:hoebeke_lymphoid_stem_cell_dn
Curated_gene_sets:pepp...	32	-0.095	-0.004	0.163	0.71973	Curated_gene_sets:pepper_chronic_lymphocytic_leukemia_up
Curated_gene_sets:pepp...	20	0.0566	0.00189	0.208	0.39266	Curated_gene_sets:pepper_chronic_lymphocytic_leukemia_dn
Curated_gene_sets:akl_...	26	-0.101	-0.00382	0.174	0.71815	Curated_gene_sets:akl_htlv1_infection_up
Curated_gene_sets:akl_...	63	0.25	0.0147	0.105	0.0085895	Curated_gene_sets:akl_htlv1_infection_dn
Curated_gene_sets:rhei...	72	0.0153	0.000967	0.0967	0.43705	Curated_gene_sets:rhein_all_glucocorticoid_therapy_up
Curated_gene_sets:rhei...	340	0.0515	0.00701	0.044	0.12103	Curated_gene_sets:rhein_all_glucocorticoid_therapy_dn
Curated_gene_sets:mull...	256	0.011	0.0013	0.0515	0.41568	Curated_gene_sets:mullighan_npm1_mutated_signature_1_up
Curated_gene_sets:mull...	121	-0.045	-0.00368	0.0774	0.71967	Curated_gene_sets:mullighan_npm1_mutated_signature_1_dn
Curated_gene_sets:mull...	129	0.0705	0.00595	0.0728	0.16639	Curated_gene_sets:mullighan_npm1_mutated_signature_2_up
Curated_gene_sets:mull...	74	-0.115	-0.00732	0.099	0.87624	Curated_gene_sets:mullighan_npm1_mutated_signature_2_dn
Curated_gene_sets:mull...	367	0.00683	0.000965	0.0433	0.43736	Curated_gene_sets:mullighan_mll_signature_1_up
Curated_gene_sets:mull...	229	0.0317	0.00355	0.0584	0.29403	Curated_gene_sets:mullighan_mll_signature_1_dn
Curated_gene_sets:mull...	403	0.00133	0.000197	0.0409	0.48697	Curated_gene_sets:mullighan_mll_signature_2_up
Curated_gene_sets:mull...	269	0.0425	0.00515	0.0528	0.21065	Curated_gene_sets:mullighan_mll_signature_2_dn
Curated_gene_sets:mull...	318	0.0107	0.0014	0.0457	0.40779	Curated_gene_sets:mullighan_npm1_signature_3_up
Curated_gene_sets:mull...	156	-0.00488	-0.000452	0.0661	0.52942	Curated_gene_sets:mullighan_npm1_signature_3_dn
Curated_gene_sets:tonk...	15	-0.0279	-0.000805	0.196	0.55652	Curated_gene_sets:tonks_targets_of_runx1_runx1t1_fusion_sustained_in_granulocyte_up
Curated_gene_sets:tonk...	7	-0.0749	-0.00148	0.366	0.58113	Curated_gene_sets:tonks_targets_of_runx1_runx1t1_fusion_sustained_in_granulocyte_dn
Curated_gene_sets:tonk...	174	0.0981	0.00959	0.0622	0.057274	Curated_gene_sets:tonks_targets_of_runx1_runx1t1_fusion_hsc_up
Curated_gene_sets:tonk...	176	-0.0398	-0.00391	0.0622	0.7387	Curated_gene_sets:tonks_targets_of_runx1_runx1t1_fusion_hsc_dn
Curated_gene_sets:tonk...	51	0.00137	7.25e-05	0.119	0.49542	Curated_gene_sets:tonks_targets_of_runx1_runx1t1_fusion_granulocyte_up
Curated_gene_sets:tonk...	16	-0.11	-0.00328	0.208	0.70208	Curated_gene_sets:tonks_targets_of_runx1_runx1t1_fusion_granulocyte_dn
Curated_gene_sets:tonk...	200	0.0714	0.00749	0.0579	0.10854	Curated_gene_sets:tonks_targets_of_runx1_runx1t1_fusion_monocyte_up
Curated_gene_sets:tonk...	54	0.169	0.00923	0.119	0.077172	Curated_gene_sets:tonks_targets_of_runx1_runx1t1_fusion_monocyte_dn
Curated_gene_sets:tonk...	148	0.0266	0.0024	0.0667	0.34479	Curated_gene_sets:tonks_targets_of_runx1_runx1t1_fusion_erythrocyte_up
Curated_gene_sets:tonk...	15	-0.147	-0.00425	0.206	0.76286	Curated_gene_sets:tonks_targets_of_runx1_runx1t1_fusion_erythrocyte_dn
Curated_gene_sets:tonk...	21	0.00899	0.000307	0.174	0.47939	Curated_gene_sets:tonks_targets_of_runx1_runx1t1_fusion_sustained_in_monocyte_up
Curated_gene_sets:tonk...	8	0.848	0.0179	0.344	0.0068707	Curated_gene_sets:tonks_targets_of_runx1_runx1t1_fusion_sustained_in_monocyte_dn
Curated_gene_sets:tonk...	41	0.0329	0.00157	0.12	0.39161	Curated_gene_sets:tonks_targets_of_runx1_runx1t1_fusion_sustainded_in_erythrocyte_up
Curated_gene_sets:lope...	13	-0.289	-0.00776	0.233	0.89283	Curated_gene_sets:lopez_mesothelioma_survival_worst_vs_best_up
Curated_gene_sets:lope...	7	0.106	0.0021	0.288	0.35559	Curated_gene_sets:lopez_mesothelioma_survival_worst_vs_best_dn
Curated_gene_sets:papa...	49	-0.0495	-0.00258	0.107	0.67786	Curated_gene_sets:papaspyridonos_unstable_aterosclerotic_plaque_up
Curated_gene_sets:papa...	42	-0.18	-0.00868	0.136	0.90768	Curated_gene_sets:papaspyridonos_unstable_aterosclerotic_plaque_dn
Curated_gene_sets:ditt...	112	0.0305	0.0024	0.0812	0.35361	Curated_gene_sets:dittmer_pthlh_targets_up
Curated_gene_sets:ditt...	73	-0.07	-0.00444	0.0981	0.76221	Curated_gene_sets:dittmer_pthlh_targets_dn
Curated_gene_sets:uday...	131	0.0822	0.00698	0.0729	0.12978	Curated_gene_sets:udayakumar_med1_targets_up
Curated_gene_sets:uday...	221	0.0463	0.0051	0.0577	0.21113	Curated_gene_sets:udayakumar_med1_targets_dn
Curated_gene_sets:odon...	379	0.032	0.00459	0.042	0.22297	Curated_gene_sets:odonnell_tfrc_targets_up
Curated_gene_sets:odon...	124	-0.0549	-0.00454	0.0743	0.76997	Curated_gene_sets:odonnell_tfrc_targets_dn
Curated_gene_sets:odon...	74	-0.0559	-0.00358	0.0965	0.71888	Curated_gene_sets:odonnell_targets_of_myc_and_tfrc_up
Curated_gene_sets:odon...	43	-0.107	-0.0052	0.122	0.80856	Curated_gene_sets:odonnell_targets_of_myc_and_tfrc_dn
Curated_gene_sets:sene...	430	-0.000417	-6.37e-05	0.0404	0.50412	Curated_gene_sets:senese_hdac1_targets_up
Curated_gene_sets:sene...	233	0.00488	0.000552	0.0553	0.4648	Curated_gene_sets:senese_hdac1_targets_dn
Curated_gene_sets:sene...	221	-0.0435	-0.00478	0.0545	0.78724	Curated_gene_sets:senese_hdac1_and_hdac2_targets_up
Curated_gene_sets:sene...	212	0.0727	0.00784	0.06	0.1128	Curated_gene_sets:senese_hdac1_and_hdac2_targets_dn
Curated_gene_sets:sene...	110	-0.0697	-0.00543	0.0789	0.81143	Curated_gene_sets:senese_hdac2_targets_up
Curated_gene_sets:sene...	115	0.0652	0.00519	0.0812	0.21111	Curated_gene_sets:senese_hdac2_targets_dn
Curated_gene_sets:sene...	463	-0.0332	-0.00525	0.04	0.79652	Curated_gene_sets:senese_hdac3_targets_up
Curated_gene_sets:sene...	497	0.0117	0.00192	0.0379	0.3782	Curated_gene_sets:senese_hdac3_targets_dn
Curated_gene_sets:lee_...	139	-0.011	-0.000966	0.0761	0.55769	Curated_gene_sets:lee_neural_crest_stem_cell_up
Curated_gene_sets:lee_...	104	0.092	0.00697	0.0838	0.13615	Curated_gene_sets:lee_neural_crest_stem_cell_dn
Curated_gene_sets:humm...	41	-0.177	-0.00844	0.147	0.88516	Curated_gene_sets:hummel_burkitts_lymphoma_up
Curated_gene_sets:humm...	16	-0.201	-0.00598	0.191	0.85395	Curated_gene_sets:hummel_burkitts_lymphoma_dn
Curated_gene_sets:tien...	26	-0.278	-0.0105	0.155	0.96332	Curated_gene_sets:tien_intestine_probiotics_2hr_up
Curated_gene_sets:tien...	82	-0.00714	-0.00048	0.0892	0.53189	Curated_gene_sets:tien_intestine_probiotics_2hr_dn
Curated_gene_sets:tien...	53	-0.139	-0.00751	0.116	0.88406	Curated_gene_sets:tien_intestine_probiotics_6hr_up
Curated_gene_sets:tien...	159	0.0593	0.00555	0.0674	0.18935	Curated_gene_sets:tien_intestine_probiotics_6hr_dn
Curated_gene_sets:tien...	534	0.0387	0.00656	0.0363	0.14307	Curated_gene_sets:tien_intestine_probiotics_24hr_up
Curated_gene_sets:tien...	203	0.0387	0.00408	0.0556	0.2433	Curated_gene_sets:tien_intestine_probiotics_24hr_dn
Curated_gene_sets:zhou...	475	-0.0422	-0.00676	0.0389	0.861	Curated_gene_sets:zhou_inflammatory_response_fima_up
Curated_gene_sets:zhou...	270	-0.026	-0.00316	0.0504	0.69711	Curated_gene_sets:zhou_inflammatory_response_fima_dn
Curated_gene_sets:zhou...	372	-0.0686	-0.00975	0.0428	0.94541	Curated_gene_sets:zhou_inflammatory_response_lps_up
Curated_gene_sets:kins...	1211	0.0545	0.0136	0.0245	0.013198	Curated_gene_sets:kinsey_targets_of_ewsr1_flii_fusion_up
Curated_gene_sets:kins...	308	0.0697	0.00903	0.0485	0.075368	Curated_gene_sets:kinsey_targets_of_ewsr1_flii_fusion_dn
Curated_gene_sets:saba...	17	0.192	0.00588	0.208	0.17799	Curated_gene_sets:sabates_colorectal_adenoma_size_up
Curated_gene_sets:saba...	12	0.0931	0.0024	0.25	0.35494	Curated_gene_sets:sabates_colorectal_adenoma_size_dn
Curated_gene_sets:saba...	130	-0.0803	-0.00679	0.0724	0.86633	Curated_gene_sets:sabates_colorectal_adenoma_up
Curated_gene_sets:saba...	255	-0.0918	-0.0108	0.0532	0.95782	Curated_gene_sets:sabates_colorectal_adenoma_dn
Curated_gene_sets:scib...	18	0.15	0.00474	0.19	0.21505	Curated_gene_sets:scibetta_kdm5b_targets_up
Curated_gene_sets:scib...	73	-0.108	-0.00689	0.0956	0.87179	Curated_gene_sets:scibetta_kdm5b_targets_dn
Curated_gene_sets:naga...	172	-0.0595	-0.00579	0.0643	0.82259	Curated_gene_sets:nagashima_nrg1_signaling_up
Curated_gene_sets:naga...	53	0.0922	0.005	0.115	0.21206	Curated_gene_sets:nagashima_nrg1_signaling_dn
Curated_gene_sets:naga...	57	-0.162	-0.00909	0.112	0.92605	Curated_gene_sets:nagashima_egf_signaling_up
Curated_gene_sets:kim_...	211	0.0288	0.00309	0.0588	0.31234	Curated_gene_sets:kim_wt1_targets_up
Curated_gene_sets:kim_...	438	-0.025	-0.00386	0.0406	0.73153	Curated_gene_sets:kim_wt1_targets_dn
Curated_gene_sets:kim_...	162	-0.0554	-0.00523	0.0626	0.8117	Curated_gene_sets:kim_wt1_targets_8hr_up
Curated_gene_sets:kim_...	121	-0.107	-0.00871	0.0789	0.91171	Curated_gene_sets:kim_wt1_targets_8hr_dn
Curated_gene_sets:kim_...	157	0.00576	0.000535	0.0679	0.46621	Curated_gene_sets:kim_wt1_targets_12hr_up
Curated_gene_sets:kim_...	204	-0.0879	-0.0093	0.0572	0.93773	Curated_gene_sets:kim_wt1_targets_12hr_dn
Curated_gene_sets:elvi...	165	-0.128	-0.0122	0.0661	0.9738	Curated_gene_sets:elvidge_hypoxia_up
Curated_gene_sets:elvi...	142	0.0101	0.000896	0.0671	0.44001	Curated_gene_sets:elvidge_hypoxia_dn
Curated_gene_sets:elvi...	126	-0.0815	-0.00679	0.0747	0.86238	Curated_gene_sets:elvidge_hypoxia_by_dmog_up
Curated_gene_sets:elvi...	56	0.0538	0.003	0.108	0.30951	Curated_gene_sets:elvidge_hypoxia_by_dmog_dn
Curated_gene_sets:elvi...	65	-0.0238	-0.00143	0.0993	0.59477	Curated_gene_sets:elvidge_hif1a_targets_up
Curated_gene_sets:elvi...	88	0.0136	0.000948	0.09	0.43999	Curated_gene_sets:elvidge_hif1a_targets_dn
Curated_gene_sets:elvi...	6	-0.172	-0.00313	0.337	0.69504	Curated_gene_sets:elvidge_hif2a_targets_up
Curated_gene_sets:elvi...	39	0.145	0.00675	0.13	0.13155	Curated_gene_sets:elvidge_hif1a_and_hif2a_targets_up
Curated_gene_sets:elvi...	101	0.0218	0.00163	0.0862	0.4002	Curated_gene_sets:elvidge_hif1a_and_hif2a_targets_dn
Curated_gene_sets:jaat...	286	-0.0274	-0.00342	0.0523	0.69947	Curated_gene_sets:jaatinen_hematopoietic_stem_cell_up
Curated_gene_sets:jaat...	210	0.0695	0.00746	0.056	0.10743	Curated_gene_sets:jaatinen_hematopoietic_stem_cell_dn
Curated_gene_sets:moro...	20	0.113	0.00375	0.217	0.30137	Curated_gene_sets:morosetti_facioscapulohumeral_muscular_distrophy_up
Curated_gene_sets:moro...	12	0.369	0.00951	0.204	0.035744	Curated_gene_sets:morosetti_facioscapulohumeral_muscular_distrophy_dn
Curated_gene_sets:grah...	23	-0.0747	-0.00267	0.181	0.66014	Curated_gene_sets:graham_cml_quiescent_vs_cml_dividing_up
Curated_gene_sets:grah...	11	0.0774	0.00191	0.216	0.36019	Curated_gene_sets:graham_cml_quiescent_vs_cml_dividing_dn
Curated_gene_sets:grah...	83	0.0497	0.00337	0.0923	0.29508	Curated_gene_sets:graham_cml_quiescent_vs_normal_quiescent_up
Curated_gene_sets:grah...	43	0.0715	0.00349	0.146	0.31251	Curated_gene_sets:graham_cml_quiescent_vs_normal_quiescent_dn
Curated_gene_sets:grah...	54	0.062	0.00339	0.117	0.29785	Curated_gene_sets:graham_cml_quiescent_vs_normal_dividing_up
Curated_gene_sets:grah...	10	-0.0273	-0.000643	0.274	0.5397	Curated_gene_sets:graham_cml_quiescent_vs_normal_dividing_dn
Curated_gene_sets:grah...	12	0.312	0.00805	0.241	0.098113	Curated_gene_sets:graham_cml_dividing_vs_normal_dividing_up
Curated_gene_sets:grah...	10	-0.472	-0.0111	0.322	0.92878	Curated_gene_sets:graham_cml_dividing_vs_normal_dividing_dn
Curated_gene_sets:grah...	174	-0.00198	-0.000193	0.0609	0.51296	Curated_gene_sets:graham_cml_dividing_vs_normal_quiescent_up
Curated_gene_sets:grah...	85	0.0671	0.0046	0.0984	0.24767	Curated_gene_sets:graham_cml_dividing_vs_normal_quiescent_dn
Curated_gene_sets:grah...	64	0.039	0.00232	0.114	0.36596	Curated_gene_sets:graham_normal_quiescent_vs_normal_dividing_up
Curated_gene_sets:grah...	85	-0.0661	-0.00453	0.0852	0.781	Curated_gene_sets:graham_normal_quiescent_vs_normal_dividing_dn
Curated_gene_sets:bidu...	197	0.0392	0.00407	0.0601	0.2574	Curated_gene_sets:bidus_metastasis_up
Curated_gene_sets:bidu...	147	-0.0271	-0.00243	0.0669	0.65695	Curated_gene_sets:bidus_metastasis_dn
Curated_gene_sets:wamu...	256	0.00334	0.000395	0.0505	0.47364	Curated_gene_sets:wamunyokoli_ovarian_cancer_lmp_up
Curated_gene_sets:wamu...	178	-0.0115	-0.00114	0.0614	0.5742	Curated_gene_sets:wamunyokoli_ovarian_cancer_lmp_dn
Curated_gene_sets:wamu...	130	-0.0136	-0.00115	0.0741	0.57279	Curated_gene_sets:wamunyokoli_ovarian_cancer_grades_1_2_up
Curated_gene_sets:wamu...	59	-0.0829	-0.00474	0.111	0.77318	Curated_gene_sets:wamunyokoli_ovarian_cancer_grades_1_2_dn
Curated_gene_sets:mayb...	26	-0.129	-0.0049	0.154	0.79905	Curated_gene_sets:mayburd_response_to_l663536_up
Curated_gene_sets:mayb...	54	-0.223	-0.0122	0.11	0.97834	Curated_gene_sets:mayburd_response_to_l663536_dn
Curated_gene_sets:wata...	18	0.0558	0.00176	0.208	0.39429	Curated_gene_sets:watanabe_ulcerative_colitis_with_cancer_up
Curated_gene_sets:wata...	13	0.000242	6.5e-06	0.203	0.49952	Curated_gene_sets:watanabe_ulcerative_colitis_with_cancer_dn
Curated_gene_sets:dodd...	1622	-0.0026	-0.000744	0.0217	0.54769	Curated_gene_sets:dodd_nasopharyngeal_carcinoma_up
Curated_gene_sets:dodd...	1293	0.0373	0.00963	0.0242	0.061957	Curated_gene_sets:dodd_nasopharyngeal_carcinoma_dn
Curated_gene_sets:rodr...	620	-0.0254	-0.00463	0.0352	0.76442	Curated_gene_sets:rodrigues_thyroid_carcinoma_poorly_differentiated_up
Curated_gene_sets:rodr...	740	-0.0211	-0.00419	0.032	0.74529	Curated_gene_sets:rodrigues_thyroid_carcinoma_poorly_differentiated_dn
Curated_gene_sets:rodr...	675	0.00832	0.00158	0.0322	0.39815	Curated_gene_sets:rodrigues_thyroid_carcinoma_anaplastic_up
Curated_gene_sets:rodr...	482	0.0941	0.0152	0.04	0.0093276	Curated_gene_sets:rodrigues_thyroid_carcinoma_anaplastic_dn
Curated_gene_sets:rodr...	15	0.528	0.0152	0.232	0.011336	Curated_gene_sets:rodrigues_thyroid_carcinoma_up
Curated_gene_sets:rodr...	74	-0.0583	-0.00373	0.0987	0.72274	Curated_gene_sets:rodrigues_thyroid_carcinoma_dn
Curated_gene_sets:gozg...	131	-0.0111	-0.000947	0.0759	0.55835	Curated_gene_sets:gozgit_esr1_targets_up
Curated_gene_sets:gozg...	693	-0.0718	-0.0138	0.0336	0.98376	Curated_gene_sets:gozgit_esr1_targets_dn
Curated_gene_sets:haht...	93	0.0347	0.00249	0.0818	0.33552	Curated_gene_sets:hahtola_sezary_syndrom_up
Curated_gene_sets:haht...	38	0.0389	0.00178	0.138	0.38927	Curated_gene_sets:hahtola_sezary_syndrom_dn
Curated_gene_sets:haht...	171	0.0763	0.0074	0.0634	0.11427	Curated_gene_sets:hahtola_mycosis_fungoides_skin_up
Curated_gene_sets:haht...	26	-0.035	-0.00133	0.149	0.59284	Curated_gene_sets:hahtola_mycosis_fungoides_skin_dn
Curated_gene_sets:haht...	60	-0.0329	-0.0019	0.117	0.61087	Curated_gene_sets:hahtola_mycosis_fungoides_cd4_up
Curated_gene_sets:haht...	109	-0.0612	-0.00475	0.078	0.78379	Curated_gene_sets:hahtola_mycosis_fungoides_cd4_dn
Curated_gene_sets:haht...	19	-0.0974	-0.00316	0.206	0.68175	Curated_gene_sets:hahtola_mycosis_fungoides_up
Curated_gene_sets:haht...	14	0.315	0.00877	0.212	0.068995	Curated_gene_sets:hahtola_mycosis_fungoides_dn
Curated_gene_sets:prov...	183	0.0189	0.0019	0.0657	0.38676	Curated_gene_sets:provenzani_metastasis_up
Curated_gene_sets:prov...	132	0.0575	0.0049	0.0713	0.2103	Curated_gene_sets:provenzani_metastasis_dn
Curated_gene_sets:pach...	34	0.00406	0.000176	0.147	0.48902	Curated_gene_sets:pacher_targets_of_igf1_and_igf2_up
Curated_gene_sets:liu_...	34	-0.187	-0.00811	0.143	0.9049	Curated_gene_sets:liu_cdx2_targets_up
Curated_gene_sets:liu_...	8	0.116	0.00244	0.279	0.33943	Curated_gene_sets:liu_cdx2_targets_dn
Curated_gene_sets:cold...	80	0.0121	0.000805	0.0879	0.44519	Curated_gene_sets:coldren_gefitinib_resistance_up
Curated_gene_sets:cold...	220	-0.1	-0.011	0.0578	0.95876	Curated_gene_sets:coldren_gefitinib_resistance_dn
Curated_gene_sets:kokk...	125	-0.0228	-0.00189	0.0755	0.6187	Curated_gene_sets:kokkinakis_methionine_deprivation_48hr_up
Curated_gene_sets:kokk...	59	0.202	0.0116	0.112	0.035784	Curated_gene_sets:kokkinakis_methionine_deprivation_48hr_dn
Curated_gene_sets:kokk...	114	-0.00143	-0.000114	0.0785	0.50728	Curated_gene_sets:kokkinakis_methionine_deprivation_96hr_up
Curated_gene_sets:kokk...	70	0.131	0.00814	0.103	0.10242	Curated_gene_sets:kokkinakis_methionine_deprivation_96hr_dn
Curated_gene_sets:past...	7	-0.0236	-0.000464	0.313	0.52997	Curated_gene_sets:pastural_riz1_targets_up
Curated_gene_sets:past...	5	0.0303	0.000504	0.386	0.46874	Curated_gene_sets:pastural_riz1_targets_dn
Curated_gene_sets:chow...	24	0.151	0.0055	0.161	0.17481	Curated_gene_sets:chow_rassf1_targets_up
Curated_gene_sets:chow...	29	0.203	0.00813	0.166	0.11053	Curated_gene_sets:chow_rassf1_targets_dn
Curated_gene_sets:enk_...	277	-0.078	-0.00959	0.0489	0.94464	Curated_gene_sets:enk_uv_response_epidermis_up
Curated_gene_sets:enk_...	496	-0.029	-0.00475	0.0385	0.77461	Curated_gene_sets:enk_uv_response_epidermis_dn
Curated_gene_sets:enk_...	498	0.00252	0.000413	0.0382	0.47373	Curated_gene_sets:enk_uv_response_keratinocyte_up
Curated_gene_sets:enk_...	466	0.0415	0.00659	0.0392	0.1446	Curated_gene_sets:enk_uv_response_keratinocyte_dn
Curated_gene_sets:land...	41	-0.126	-0.006	0.127	0.83886	Curated_gene_sets:landis_breast_cancer_progression_up
Curated_gene_sets:land...	69	0.0957	0.00591	0.0969	0.16175	Curated_gene_sets:landis_breast_cancer_progression_dn
Curated_gene_sets:gese...	20	-0.00711	-0.000237	0.201	0.51407	Curated_gene_sets:geserick_tert_targets_dn
Curated_gene_sets:yeme...	9	-0.0281	-0.000628	0.268	0.54181	Curated_gene_sets:yemelyanov_gr_targets_dn
Curated_gene_sets:lau_...	55	0.0339	0.00187	0.104	0.37212	Curated_gene_sets:lau_apoptosis_cdkn2a_up
Curated_gene_sets:lau_...	5	0.25	0.00417	0.348	0.23625	Curated_gene_sets:lau_apoptosis_cdkn2a_dn
Curated_gene_sets:dely...	427	-0.0255	-0.00388	0.0409	0.73336	Curated_gene_sets:delys_thyroid_cancer_up
Curated_gene_sets:dely...	218	-0.0431	-0.00471	0.0599	0.76401	Curated_gene_sets:delys_thyroid_cancer_dn
Curated_gene_sets:chia...	56	0.0262	0.00146	0.108	0.40461	Curated_gene_sets:chiaradonna_neoplastic_transformation_kras_cdc25_up
Curated_gene_sets:chia...	47	-0.143	-0.00732	0.12	0.88347	Curated_gene_sets:chiaradonna_neoplastic_transformation_kras_cdc25_dn
Curated_gene_sets:chia...	117	0.0386	0.0031	0.0757	0.30493	Curated_gene_sets:chiaradonna_neoplastic_transformation_kras_up
Curated_gene_sets:chia...	137	0.0155	0.00135	0.0696	0.41193	Curated_gene_sets:chiaradonna_neoplastic_transformation_kras_dn
Curated_gene_sets:chia...	106	0.0753	0.00576	0.0798	0.1725	Curated_gene_sets:chiaradonna_neoplastic_transformation_cdc25_up
Curated_gene_sets:chia...	153	0.00543	0.000498	0.0707	0.46939	Curated_gene_sets:chiaradonna_neoplastic_transformation_cdc25_dn
Curated_gene_sets:cast...	5	0.126	0.0021	0.446	0.38851	Curated_gene_sets:castellano_hras_targets_up
Curated_gene_sets:cast...	6	0.0747	0.00136	0.297	0.40075	Curated_gene_sets:castellano_hras_targets_dn
Curated_gene_sets:cast...	5	-0.367	-0.00612	0.32	0.87427	Curated_gene_sets:castellano_hras_and_nras_targets_up
Curated_gene_sets:cast...	7	0.0867	0.00171	0.273	0.37548	Curated_gene_sets:castellano_hras_and_nras_targets_dn
Curated_gene_sets:cast...	65	-0.0431	-0.00258	0.0989	0.66837	Curated_gene_sets:castellano_nras_targets_up
Curated_gene_sets:cast...	14	0.143	0.00398	0.23	0.26754	Curated_gene_sets:castellano_nras_targets_dn
Curated_gene_sets:cheb...	76	-0.0354	-0.00229	0.101	0.6369	Curated_gene_sets:chebotaev_gr_targets_up
Curated_gene_sets:cheb...	112	0.00967	0.00076	0.08	0.45188	Curated_gene_sets:chebotaev_gr_targets_dn
Curated_gene_sets:bere...	28	0.0942	0.00371	0.152	0.26763	Curated_gene_sets:berenjeno_rock_signaling_not_via_rhoa_up
Curated_gene_sets:bere...	48	-0.0128	-0.00066	0.121	0.54199	Curated_gene_sets:berenjeno_rock_signaling_not_via_rhoa_dn
Curated_gene_sets:bere...	8	0.241	0.00508	0.286	0.19991	Curated_gene_sets:berenjeno_transformed_by_rhoa_reversibly_up
Curated_gene_sets:bere...	27	0.143	0.00552	0.161	0.18735	Curated_gene_sets:berenjeno_transformed_by_rhoa_reversibly_dn
Curated_gene_sets:lind...	112	0.0873	0.00686	0.0799	0.13739	Curated_gene_sets:lindgren_bladder_cancer_cluster_1_up
Curated_gene_sets:lind...	364	-0.00589	-0.000829	0.0435	0.55387	Curated_gene_sets:lindgren_bladder_cancer_cluster_1_dn
Curated_gene_sets:lind...	8	0.217	0.00456	0.409	0.29807	Curated_gene_sets:lindgren_bladder_cancer_cluster_2a_up
Curated_gene_sets:lind...	128	-0.1	-0.00844	0.0771	0.90371	Curated_gene_sets:lindgren_bladder_cancer_cluster_2a_dn
Curated_gene_sets:lind...	306	-0.013	-0.00167	0.0475	0.60761	Curated_gene_sets:lindgren_bladder_cancer_cluster_3_up
Curated_gene_sets:lind...	214	0.00325	0.000352	0.0583	0.47774	Curated_gene_sets:lindgren_bladder_cancer_cluster_3_dn
Curated_gene_sets:koin...	16	0.248	0.00739	0.2	0.10782	Curated_gene_sets:koinuma_colon_cancer_msi_up
Curated_gene_sets:koin...	8	-0.0459	-0.000968	0.375	0.54872	Curated_gene_sets:koinuma_colon_cancer_msi_dn
Curated_gene_sets:crei...	32	0.0691	0.00291	0.133	0.3017	Curated_gene_sets:creighton_akt1_signaling_via_mtor_up
Curated_gene_sets:crei...	20	-0.105	-0.00348	0.173	0.72683	Curated_gene_sets:creighton_akt1_signaling_via_mtor_dn
Curated_gene_sets:nade...	47	-0.102	-0.0052	0.113	0.8163	Curated_gene_sets:naderi_breast_cancer_prognosis_up
Curated_gene_sets:nade...	16	0.0874	0.0026	0.214	0.34138	Curated_gene_sets:naderi_breast_cancer_prognosis_dn
Curated_gene_sets:mark...	110	-0.0642	-0.005	0.0777	0.79581	Curated_gene_sets:markey_rb1_chronic_lof_up
Curated_gene_sets:mark...	111	-0.115	-0.00897	0.0777	0.92981	Curated_gene_sets:markey_rb1_chronic_lof_dn
Curated_gene_sets:mark...	222	0.0423	0.00467	0.057	0.22908	Curated_gene_sets:markey_rb1_acute_lof_up
Curated_gene_sets:mark...	210	-0.049	-0.00526	0.0591	0.79657	Curated_gene_sets:markey_rb1_acute_lof_dn
Curated_gene_sets:chin...	26	0.071	0.0027	0.155	0.32289	Curated_gene_sets:chin_breast_cancer_copy_number_up
Curated_gene_sets:chin...	13	0.145	0.0039	0.21	0.24407	Curated_gene_sets:chin_breast_cancer_copy_number_dn
Curated_gene_sets:grae...	529	-0.0434	-0.00733	0.0367	0.88144	Curated_gene_sets:graessmann_apoptosis_by_serum_deprivation_up
Curated_gene_sets:grae...	226	-0.0391	-0.00435	0.0541	0.76478	Curated_gene_sets:graessmann_apoptosis_by_serum_deprivation_dn
Curated_gene_sets:vanh...	40	0.265	0.0125	0.126	0.017676	Curated_gene_sets:vanharanta_uterine_fibroid_up
Curated_gene_sets:vanh...	63	0.0894	0.00528	0.107	0.20191	Curated_gene_sets:vanharanta_uterine_fibroid_dn
Curated_gene_sets:vanh...	60	0.0671	0.00387	0.114	0.27797	Curated_gene_sets:vanharanta_uterine_fibroid_with_7q_deletion_up
Curated_gene_sets:vanh...	35	0.0291	0.00128	0.144	0.4201	Curated_gene_sets:vanharanta_uterine_fibroid_with_7q_deletion_dn
Curated_gene_sets:land...	22	0.153	0.00533	0.184	0.20416	Curated_gene_sets:landis_erbb2_breast_tumors_65_up
Curated_gene_sets:land...	35	-0.0634	-0.00279	0.142	0.6719	Curated_gene_sets:landis_erbb2_breast_tumors_65_dn
Curated_gene_sets:land...	18	-0.268	-0.00845	0.219	0.88954	Curated_gene_sets:landis_erbb2_breast_preneoplastic_up
Curated_gene_sets:land...	54	-0.13	-0.00708	0.112	0.87573	Curated_gene_sets:landis_erbb2_breast_preneoplastic_dn
Curated_gene_sets:conc...	224	0.0366	0.00405	0.0543	0.25035	Curated_gene_sets:concannon_apoptosis_by_epoxomicin_up
Curated_gene_sets:conc...	156	-0.0277	-0.00257	0.0703	0.6533	Curated_gene_sets:concannon_apoptosis_by_epoxomicin_dn
Curated_gene_sets:odon...	75	0.0609	0.00392	0.0921	0.25447	Curated_gene_sets:odonnell_metastasis_up
Curated_gene_sets:odon...	23	-0.199	-0.00709	0.18	0.86525	Curated_gene_sets:odonnell_metastasis_dn
Curated_gene_sets:grae...	202	-0.0736	-0.00775	0.0597	0.89119	Curated_gene_sets:graessmann_response_to_mc_and_serum_deprivation_up
Curated_gene_sets:grae...	80	0.00775	0.000515	0.0917	0.4663	Curated_gene_sets:graessmann_response_to_mc_and_serum_deprivation_dn
Curated_gene_sets:grae...	1103	-0.0153	-0.00367	0.025	0.7299	Curated_gene_sets:graessmann_apoptosis_by_doxorubicin_up
Curated_gene_sets:grae...	1693	0.0138	0.00402	0.0214	0.25921	Curated_gene_sets:graessmann_apoptosis_by_doxorubicin_dn
Curated_gene_sets:grae...	593	-0.0448	-0.008	0.0334	0.91021	Curated_gene_sets:graessmann_response_to_mc_and_doxorubicin_up
Curated_gene_sets:grae...	732	0.0131	0.00259	0.0308	0.33524	Curated_gene_sets:graessmann_response_to_mc_and_doxorubicin_dn
Curated_gene_sets:gaus...	169	-0.079	-0.00761	0.067	0.8808	Curated_gene_sets:gaussmann_mll_af4_fusion_targets_a_up
Curated_gene_sets:gaus...	88	-0.0762	-0.00531	0.0958	0.78688	Curated_gene_sets:gaussmann_mll_af4_fusion_targets_a_dn
Curated_gene_sets:gaus...	23	0.0641	0.00229	0.172	0.35499	Curated_gene_sets:gaussmann_mll_af4_fusion_targets_b_up
Curated_gene_sets:gaus...	7	-0.234	-0.00462	0.276	0.80194	Curated_gene_sets:gaussmann_mll_af4_fusion_targets_b_dn
Curated_gene_sets:gaus...	163	0.0808	0.00765	0.0672	0.11446	Curated_gene_sets:gaussmann_mll_af4_fusion_targets_c_up
Curated_gene_sets:gaus...	18	0.236	0.00745	0.198	0.11692	Curated_gene_sets:gaussmann_mll_af4_fusion_targets_c_dn
Curated_gene_sets:gaus...	37	-0.138	-0.00625	0.136	0.84432	Curated_gene_sets:gaussmann_mll_af4_fusion_targets_d_up
Curated_gene_sets:gaus...	9	0.0444	0.000991	0.279	0.4368	Curated_gene_sets:gaussmann_mll_af4_fusion_targets_d_dn
Curated_gene_sets:gaus...	91	0.109	0.00776	0.092	0.1172	Curated_gene_sets:gaussmann_mll_af4_fusion_targets_e_up
Curated_gene_sets:gaus...	18	-0.228	-0.00721	0.198	0.87589	Curated_gene_sets:gaussmann_mll_af4_fusion_targets_e_dn
Curated_gene_sets:gaus...	176	0.116	0.0114	0.067	0.042306	Curated_gene_sets:gaussmann_mll_af4_fusion_targets_f_up
Curated_gene_sets:gaus...	31	0.123	0.00509	0.139	0.1894	Curated_gene_sets:gaussmann_mll_af4_fusion_targets_f_dn
Curated_gene_sets:gaus...	221	0.0732	0.00806	0.0565	0.097623	Curated_gene_sets:gaussmann_mll_af4_fusion_targets_g_up
Curated_gene_sets:gaus...	30	-0.0282	-0.00115	0.134	0.58324	Curated_gene_sets:gaussmann_mll_af4_fusion_targets_g_dn
Curated_gene_sets:bere...	20	-0.225	-0.0075	0.19	0.88156	Curated_gene_sets:berenjeno_transformed_by_rhoa_forever_up
Curated_gene_sets:bere...	29	0.167	0.00671	0.155	0.14063	Curated_gene_sets:berenjeno_transformed_by_rhoa_forever_dn
Curated_gene_sets:cair...	23	0.0309	0.0011	0.165	0.42596	Curated_gene_sets:cairo_pml_targets_bound_by_myc_up
Curated_gene_sets:cair...	14	0.0446	0.00124	0.237	0.42527	Curated_gene_sets:cairo_pml_targets_bound_by_myc_dn
Curated_gene_sets:ouel...	113	-0.157	-0.0124	0.08	0.97523	Curated_gene_sets:ouellet_ovarian_cancer_invasive_vs_lmp_up
Curated_gene_sets:ouel...	11	0.283	0.00699	0.259	0.13705	Curated_gene_sets:ouellet_ovarian_cancer_invasive_vs_lmp_dn
Curated_gene_sets:land...	143	-0.0253	-0.00225	0.0705	0.64018	Curated_gene_sets:landis_erbb2_breast_tumors_324_up
Curated_gene_sets:land...	145	-0.0197	-0.00176	0.0678	0.61429	Curated_gene_sets:landis_erbb2_breast_tumors_324_dn
Curated_gene_sets:barr...	30	0.101	0.00412	0.153	0.25409	Curated_gene_sets:barrier_cancer_relapse_normal_sample_up
Curated_gene_sets:barr...	29	-0.154	-0.00618	0.146	0.85482	Curated_gene_sets:barrier_cancer_relapse_normal_sample_dn
Curated_gene_sets:barr...	15	-0.159	-0.00458	0.238	0.74809	Curated_gene_sets:barrier_cancer_relapse_tumor_sample_up
Curated_gene_sets:barr...	12	-0.276	-0.00713	0.292	0.82762	Curated_gene_sets:barrier_cancer_relapse_tumor_sample_dn
Curated_gene_sets:bari...	22	0.0861	0.00301	0.181	0.31715	Curated_gene_sets:baris_thyroid_cancer_up
Curated_gene_sets:bari...	54	0.273	0.0149	0.115	0.0089758	Curated_gene_sets:baris_thyroid_cancer_dn
Curated_gene_sets:bere...	516	-0.0332	-0.00554	0.0359	0.82287	Curated_gene_sets:berenjeno_transformed_by_rhoa_up
Curated_gene_sets:bere...	376	-0.0323	-0.00461	0.0435	0.77064	Curated_gene_sets:berenjeno_transformed_by_rhoa_dn
Curated_gene_sets:taka...	7	-0.361	-0.00712	0.303	0.88365	Curated_gene_sets:takada_gastric_cancer_copy_number_up
Curated_gene_sets:taka...	30	-0.214	-0.00874	0.193	0.8667	Curated_gene_sets:takada_gastric_cancer_copy_number_dn
Curated_gene_sets:wang...	24	-0.0246	-0.000896	0.162	0.56028	Curated_gene_sets:wang_barretts_esophagus_and_esophagus_cancer_up
Curated_gene_sets:wang...	35	-0.0963	-0.00424	0.116	0.79781	Curated_gene_sets:wang_barretts_esophagus_and_esophagus_cancer_dn
Curated_gene_sets:kerl...	41	-0.137	-0.00651	0.134	0.84642	Curated_gene_sets:kerley_response_to_cisplatin_up
Curated_gene_sets:kerl...	5	-0.691	-0.0115	0.353	0.97482	Curated_gene_sets:kerley_response_to_cisplatin_dn
Curated_gene_sets:miss...	113	-0.0131	-0.00103	0.0796	0.56524	Curated_gene_sets:missiaglia_regulated_by_methylation_up
Curated_gene_sets:miss...	112	0.0899	0.00706	0.0774	0.12266	Curated_gene_sets:missiaglia_regulated_by_methylation_dn
Curated_gene_sets:tang...	32	0.0863	0.00363	0.171	0.30707	Curated_gene_sets:tang_senescence_tp53_targets_up
Curated_gene_sets:tang...	54	0.118	0.00645	0.111	0.14437	Curated_gene_sets:tang_senescence_tp53_targets_dn
Curated_gene_sets:wang...	49	-0.152	-0.00791	0.11	0.91669	Curated_gene_sets:wang_barretts_esophagus_up
Curated_gene_sets:wang...	24	0.169	0.00618	0.175	0.16615	Curated_gene_sets:wang_barretts_esophagus_dn
Curated_gene_sets:wang...	110	0.0261	0.00203	0.0769	0.3671	Curated_gene_sets:wang_esophagus_cancer_vs_normal_up
Curated_gene_sets:wang...	98	0.0149	0.0011	0.0804	0.42645	Curated_gene_sets:wang_esophagus_cancer_vs_normal_dn
Curated_gene_sets:wang...	8	0.00718	0.000151	0.293	0.49024	Curated_gene_sets:wang_esophagus_cancer_progression_up
Curated_gene_sets:sili...	15	-0.0931	-0.00268	0.251	0.64456	Curated_gene_sets:siligan_targets_of_ews_fli1_fusion_up
Curated_gene_sets:sili...	17	-0.211	-0.00649	0.225	0.82582	Curated_gene_sets:siligan_targets_of_ews_fli1_fusion_dn
Curated_gene_sets:royl...	58	0.21	0.0119	0.144	0.072046	Curated_gene_sets:roylance_breast_cancer_16q_copy_number_up
Curated_gene_sets:royl...	24	0.0655	0.00239	0.241	0.39277	Curated_gene_sets:roylance_breast_cancer_16q_copy_number_dn
Curated_gene_sets:joha...	56	-0.207	-0.0115	0.108	0.9724	Curated_gene_sets:johansson_gliomagenesis_by_pdgfb_up
Curated_gene_sets:joha...	20	0.0216	0.000718	0.204	0.45781	Curated_gene_sets:johansson_gliomagenesis_by_pdgfb_dn
Curated_gene_sets:mcbr...	208	0.0527	0.00563	0.0586	0.18437	Curated_gene_sets:mcbryan_pubertal_breast_3_4wk_up
Curated_gene_sets:mcbr...	31	0.221	0.00916	0.164	0.089227	Curated_gene_sets:mcbryan_pubertal_breast_3_4wk_dn
Curated_gene_sets:mcbr...	255	0.0617	0.00729	0.0544	0.12836	Curated_gene_sets:mcbryan_pubertal_breast_4_5wk_up
Curated_gene_sets:mcbr...	179	0.00905	0.000898	0.065	0.44459	Curated_gene_sets:mcbryan_pubertal_breast_4_5wk_dn
Curated_gene_sets:mcbr...	110	-0.0712	-0.00555	0.0805	0.81199	Curated_gene_sets:mcbryan_pubertal_breast_5_6wk_up
Curated_gene_sets:mcbr...	128	-0.0518	-0.00435	0.0742	0.75751	Curated_gene_sets:mcbryan_pubertal_breast_5_6wk_dn
Curated_gene_sets:mcbr...	186	-0.05	-0.00505	0.0632	0.78568	Curated_gene_sets:mcbryan_pubertal_breast_6_7wk_up
Curated_gene_sets:mcbr...	74	0.00402	0.000257	0.0978	0.48359	Curated_gene_sets:mcbryan_pubertal_breast_6_7wk_dn
Curated_gene_sets:vett...	16	0.0688	0.00205	0.228	0.38122	Curated_gene_sets:vetter_targets_of_prkca_and_ets1_up
Curated_gene_sets:vett...	16	-0.146	-0.00434	0.188	0.78118	Curated_gene_sets:vetter_targets_of_prkca_and_ets1_dn
Curated_gene_sets:dunn...	49	0.0596	0.0031	0.103	0.28093	Curated_gene_sets:dunne_targets_of_aml1_mtg8_fusion_up
Curated_gene_sets:dunn...	17	0.58	0.0178	0.207	0.0026059	Curated_gene_sets:dunne_targets_of_aml1_mtg8_fusion_dn
Curated_gene_sets:lui_...	43	0.131	0.00641	0.121	0.13901	Curated_gene_sets:lui_thyroid_cancer_pax8_pparg_up
Curated_gene_sets:lui_...	46	-0.0805	-0.00406	0.12	0.74842	Curated_gene_sets:lui_thyroid_cancer_pax8_pparg_dn
Curated_gene_sets:hama...	552	0.023	0.00396	0.0369	0.26643	Curated_gene_sets:hamai_apoptosis_via_trail_up
Curated_gene_sets:hama...	171	-0.0166	-0.00161	0.0621	0.60537	Curated_gene_sets:hamai_apoptosis_via_trail_dn
Curated_gene_sets:ouel...	63	0.00448	0.000264	0.104	0.48282	Curated_gene_sets:ouellet_cultured_ovarian_cancer_invasive_vs_lmp_up
Curated_gene_sets:ouel...	30	0.0694	0.00283	0.136	0.3052	Curated_gene_sets:ouellet_cultured_ovarian_cancer_invasive_vs_lmp_dn
Curated_gene_sets:humm...	19	0.0672	0.00218	0.177	0.3521	Curated_gene_sets:hummerich_benign_skin_tumor_up
Curated_gene_sets:humm...	17	0.0182	0.000558	0.191	0.46218	Curated_gene_sets:hummerich_benign_skin_tumor_dn
Curated_gene_sets:mcbr...	160	0.0428	0.00401	0.068	0.26474	Curated_gene_sets:mcbryan_pubertal_tgfb1_targets_up
Curated_gene_sets:mcbr...	63	-0.0655	-0.00386	0.107	0.73028	Curated_gene_sets:mcbryan_pubertal_tgfb1_targets_dn
Curated_gene_sets:humm...	16	-0.199	-0.00594	0.181	0.86508	Curated_gene_sets:hummerich_malignant_skin_tumor_up
Curated_gene_sets:humm...	18	0.0524	0.00165	0.174	0.38141	Curated_gene_sets:hummerich_malignant_skin_tumor_dn
Curated_gene_sets:luca...	54	-0.151	-0.00825	0.112	0.91133	Curated_gene_sets:lucas_hnf4a_targets_up
Curated_gene_sets:luca...	6	-0.594	-0.0108	0.394	0.93417	Curated_gene_sets:lucas_hnf4a_targets_dn
Curated_gene_sets:zirn...	23	0.229	0.00818	0.184	0.10683	Curated_gene_sets:zirn_tretinoin_response_wt1_up
Curated_gene_sets:zirn...	6	-0.615	-0.0112	0.266	0.98971	Curated_gene_sets:zirn_tretinoin_response_wt1_dn
Curated_gene_sets:zirn...	19	0.204	0.00662	0.191	0.14252	Curated_gene_sets:zirn_tretinoin_response_up
Curated_gene_sets:zirn...	5	0.0549	0.000915	0.47	0.45345	Curated_gene_sets:zirn_tretinoin_response_dn
Curated_gene_sets:stre...	41	0.0946	0.00451	0.135	0.24144	Curated_gene_sets:streicher_lsm1_targets_up
Curated_gene_sets:stre...	20	-0.0991	-0.0033	0.181	0.7083	Curated_gene_sets:streicher_lsm1_targets_dn
Curated_gene_sets:busa...	7	-0.234	-0.00462	0.294	0.78704	Curated_gene_sets:busa_sam68_targets_up
Curated_gene_sets:busa...	6	-0.32	-0.00584	0.301	0.8565	Curated_gene_sets:busa_sam68_targets_dn
Curated_gene_sets:kan_...	113	-0.117	-0.00921	0.0809	0.92542	Curated_gene_sets:kan_response_to_arsenic_trioxide
Curated_gene_sets:lang...	28	-0.231	-0.00911	0.172	0.91116	Curated_gene_sets:lang_myb_family_targets
Curated_gene_sets:mcbr...	12	0.175	0.00451	0.289	0.27268	Curated_gene_sets:mcbryan_terminal_end_bud_up
Curated_gene_sets:mcbr...	6	-0.214	-0.00391	0.351	0.72904	Curated_gene_sets:mcbryan_terminal_end_bud_dn
Curated_gene_sets:nuno...	29	0.154	0.00617	0.141	0.1367	Curated_gene_sets:nunoda_response_to_dasatinib_imatinib_up
Curated_gene_sets:nuno...	13	-0.316	-0.00848	0.219	0.92539	Curated_gene_sets:nunoda_response_to_dasatinib_imatinib_dn
Curated_gene_sets:darw...	137	-0.0913	-0.00793	0.0698	0.90447	Curated_gene_sets:darwiche_skin_tumor_promoter_up
Curated_gene_sets:darw...	178	-0.0141	-0.00139	0.0603	0.59236	Curated_gene_sets:darwiche_skin_tumor_promoter_dn
Curated_gene_sets:darw...	159	-0.0572	-0.00535	0.064	0.8144	Curated_gene_sets:darwiche_papilloma_risk_low_up
Curated_gene_sets:darw...	156	-0.0364	-0.00337	0.065	0.71239	Curated_gene_sets:darwiche_papilloma_risk_low_dn
Curated_gene_sets:darw...	144	-0.0819	-0.00729	0.0688	0.88306	Curated_gene_sets:darwiche_papilloma_risk_high_up
Curated_gene_sets:darw...	171	-0.0198	-0.00192	0.0612	0.62675	Curated_gene_sets:darwiche_papilloma_risk_high_dn
Curated_gene_sets:darw...	142	-0.0761	-0.00673	0.0688	0.86545	Curated_gene_sets:darwiche_squamous_cell_carcinoma_up
Curated_gene_sets:darw...	173	-0.0242	-0.00236	0.0609	0.65461	Curated_gene_sets:darwiche_squamous_cell_carcinoma_dn
Curated_gene_sets:maha...	17	-0.235	-0.00722	0.226	0.85086	Curated_gene_sets:mahadevan_imatinib_resistance_up
Curated_gene_sets:maha...	19	-0.035	-0.00114	0.2	0.5696	Curated_gene_sets:mahadevan_imatinib_resistance_dn
Curated_gene_sets:tomi...	22	-0.0648	-0.00226	0.185	0.6373	Curated_gene_sets:tomida_metastasis_up
Curated_gene_sets:tomi...	16	-0.00999	-0.000297	0.189	0.52109	Curated_gene_sets:tomida_metastasis_dn
Curated_gene_sets:saen...	13	-0.642	-0.0172	0.222	0.99809	Curated_gene_sets:saenz_detox_pathway_and_carcinogenesis_dn
Curated_gene_sets:ozan...	17	-0.0477	-0.00146	0.187	0.60057	Curated_gene_sets:ozanne_ap1_targets_up
Curated_gene_sets:ozan...	5	0.19	0.00317	0.358	0.29718	Curated_gene_sets:ozanne_ap1_targets_dn
Curated_gene_sets:hwan...	26	-0.364	-0.0138	0.151	0.99209	Curated_gene_sets:hwang_prostate_cancer_markers
Curated_gene_sets:corr...	6	-0.58	-0.0106	0.277	0.98199	Curated_gene_sets:corradetti_mtor_pathway_regulators_dn
Curated_gene_sets:hu_a...	20	0.133	0.00443	0.186	0.2372	Curated_gene_sets:hu_angiogenesis_up
Curated_gene_sets:hu_a...	35	-0.15	-0.00661	0.148	0.84563	Curated_gene_sets:hu_angiogenesis_dn
Curated_gene_sets:begu...	56	0.101	0.00561	0.125	0.20932	Curated_gene_sets:begum_targets_of_pax3_foxo1_fusion_up
Curated_gene_sets:begu...	44	0.0185	0.000911	0.134	0.44536	Curated_gene_sets:begum_targets_of_pax3_foxo1_fusion_dn
Curated_gene_sets:darw...	73	0.0997	0.00633	0.0907	0.13602	Curated_gene_sets:darwiche_papilloma_progression_risk
Curated_gene_sets:shir...	9	0.166	0.00372	0.231	0.23583	Curated_gene_sets:shiraishi_plzf_targets_up
Curated_gene_sets:shir...	9	-0.0532	-0.00119	0.235	0.58963	Curated_gene_sets:shiraishi_plzf_targets_dn
Curated_gene_sets:mota...	5	-0.12	-0.002	0.358	0.63105	Curated_gene_sets:motamed_response_to_androgen_up
Curated_gene_sets:mota...	6	-0.209	-0.00382	0.38	0.70913	Curated_gene_sets:motamed_response_to_androgen_dn
Curated_gene_sets:ramj...	7	0.423	0.00834	0.373	0.12818	Curated_gene_sets:ramjaun_apoptosis_by_tgfb1_via_smad4_up
Curated_gene_sets:ramj...	8	-0.708	-0.0149	0.33	0.98409	Curated_gene_sets:ramjaun_apoptosis_by_tgfb1_via_smad4_dn
Curated_gene_sets:ramj...	6	0.186	0.0034	0.341	0.2924	Curated_gene_sets:ramjaun_apoptosis_by_tgfb1_via_mapk1_up
Curated_gene_sets:ramj...	8	-0.107	-0.00224	0.253	0.66286	Curated_gene_sets:ramjaun_apoptosis_by_tgfb1_via_mapk1_dn
Curated_gene_sets:olss...	26	0.0258	0.000978	0.164	0.4374	Curated_gene_sets:olsson_e2f3_targets_up
Curated_gene_sets:olss...	46	0.154	0.00777	0.132	0.12228	Curated_gene_sets:olsson_e2f3_targets_dn
Curated_gene_sets:mark...	22	0.075	0.00262	0.164	0.32409	Curated_gene_sets:marks_hdac_targets_up
Curated_gene_sets:mark...	14	-0.148	-0.00413	0.196	0.77488	Curated_gene_sets:marks_hdac_targets_dn
Curated_gene_sets:choi...	4	-0.676	-0.0101	0.489	0.91654	Curated_gene_sets:choi_atl_acute_stage
Curated_gene_sets:choi...	43	-0.0242	-0.00118	0.116	0.58275	Curated_gene_sets:choi_atl_stage_predictor
Curated_gene_sets:wong...	25	0.0992	0.00369	0.151	0.25611	Curated_gene_sets:wong_endmetrium_cancer_up
Curated_gene_sets:wong...	74	0.0674	0.00431	0.106	0.26251	Curated_gene_sets:wong_endmetrium_cancer_dn
Curated_gene_sets:wong...	9	-0.179	-0.004	0.297	0.72636	Curated_gene_sets:wong_endometrial_cancer_late
Curated_gene_sets:abdu...	5	0.333	0.00555	0.333	0.15842	Curated_gene_sets:abdulrahman_kidney_cancer_vhl_up
Curated_gene_sets:abdu...	14	0.00677	0.000189	0.224	0.48797	Curated_gene_sets:abdulrahman_kidney_cancer_vhl_dn
Curated_gene_sets:kong...	10	0.463	0.0109	0.263	0.039291	Curated_gene_sets:kong_e2f1_targets
Curated_gene_sets:kong...	96	0.15	0.0109	0.086	0.040339	Curated_gene_sets:kong_e2f3_targets
Curated_gene_sets:tana...	101	0.0478	0.00356	0.0976	0.31238	Curated_gene_sets:tanaka_methylated_in_esophageal_carcinoma
Curated_gene_sets:eguc...	23	-0.227	-0.00812	0.163	0.91865	Curated_gene_sets:eguchi_cell_cycle_rb1_targets
Curated_gene_sets:cros...	6	0.424	0.00774	0.32	0.092231	Curated_gene_sets:crosby_e2f4_targets
Curated_gene_sets:mark...	14	0.379	0.0106	0.235	0.053546	Curated_gene_sets:marks_acetylated_non_histone_proteins
Curated_gene_sets:ivan...	13	0.49	0.0132	0.223	0.014098	Curated_gene_sets:ivanov_mutated_in_colon_cancer
Curated_gene_sets:taka...	10	0.407	0.00958	0.293	0.082233	Curated_gene_sets:takayama_bound_by_ar
Curated_gene_sets:riz_...	71	-0.0696	-0.00436	0.0944	0.76974	Curated_gene_sets:riz_erythroid_differentiation
Curated_gene_sets:riz_...	37	0.204	0.00923	0.144	0.078276	Curated_gene_sets:riz_erythroid_differentiation_ccne1
Curated_gene_sets:riz_...	39	-0.089	-0.00413	0.15	0.72325	Curated_gene_sets:riz_erythroid_differentiation_hbz
Curated_gene_sets:chas...	10	0.182	0.00428	0.274	0.25383	Curated_gene_sets:chassot_skin_wound
Curated_gene_sets:last...	175	0.00714	0.0007	0.0652	0.45641	Curated_gene_sets:lastowska_neuroblastoma_copy_number_up
Curated_gene_sets:last...	785	-0.00177	-0.000361	0.0343	0.52054	Curated_gene_sets:lastowska_neuroblastoma_copy_number_dn
Curated_gene_sets:muel...	35	-0.013	-0.000571	0.134	0.53849	Curated_gene_sets:mueller_methylated_in_glioblastoma
Curated_gene_sets:riz_...	31	0.251	0.0104	0.149	0.046592	Curated_gene_sets:riz_erythroid_differentiation_hemgn
Curated_gene_sets:riz_...	27	0.236	0.00913	0.148	0.055398	Curated_gene_sets:riz_erythroid_differentiation_apobec2
Curated_gene_sets:riz_...	40	0.151	0.00709	0.134	0.13112	Curated_gene_sets:riz_erythroid_differentiation_6hr
Curated_gene_sets:riz_...	41	0.00637	0.000303	0.132	0.48074	Curated_gene_sets:riz_erythroid_differentiation_12hr
Curated_gene_sets:ebau...	191	-0.00947	-0.00097	0.0608	0.56186	Curated_gene_sets:ebauer_targets_of_pax3_foxo1_fusion_up
Curated_gene_sets:pere...	1080	0.0118	0.00281	0.026	0.32473	Curated_gene_sets:perez_tp53_targets
Curated_gene_sets:pere...	328	0.0356	0.00476	0.0468	0.22356	Curated_gene_sets:perez_tp63_targets
Curated_gene_sets:pere...	185	0.0338	0.00341	0.0615	0.29111	Curated_gene_sets:perez_tp53_and_tp63_targets
Curated_gene_sets:waka...	56	0.0331	0.00184	0.111	0.38253	Curated_gene_sets:wakasugi_have_znf143_binding_sites
Curated_gene_sets:rodr...	32	-0.0731	-0.00308	0.147	0.69034	Curated_gene_sets:rodrigues_ntn1_and_dcc_targets
Curated_gene_sets:daco...	27	0.166	0.0064	0.143	0.12429	Curated_gene_sets:dacosta_uv_response_via_ercc3_xpcs_up
Curated_gene_sets:daco...	86	0.103	0.00711	0.0903	0.12684	Curated_gene_sets:dacosta_uv_response_via_ercc3_xpcs_dn
Curated_gene_sets:daco...	57	0.0543	0.00305	0.109	0.31	Curated_gene_sets:dacosta_uv_response_via_ercc3_ttd_up
Curated_gene_sets:daco...	83	0.0717	0.00486	0.0969	0.22952	Curated_gene_sets:dacosta_uv_response_via_ercc3_ttd_dn
Curated_gene_sets:turj...	11	0.148	0.00366	0.23	0.25975	Curated_gene_sets:turjanski_mapk1_and_mapk2_targets
Curated_gene_sets:turj...	7	0.189	0.00372	0.319	0.27688	Curated_gene_sets:turjanski_mapk8_and_mapk9_targets
Curated_gene_sets:turj...	8	-0.0796	-0.00168	0.307	0.60223	Curated_gene_sets:turjanski_mapk7_targets
Curated_gene_sets:turj...	4	0.563	0.00838	0.486	0.12339	Curated_gene_sets:turjanski_mapk11_targets
Curated_gene_sets:turj...	9	0.372	0.00832	0.275	0.087477	Curated_gene_sets:turjanski_mapk14_targets
Curated_gene_sets:maha...	15	-0.198	-0.00572	0.243	0.79278	Curated_gene_sets:mahadevan_gist_morphological_switch
Curated_gene_sets:maha...	19	-0.284	-0.0092	0.212	0.90975	Curated_gene_sets:mahadevan_response_to_mp470_dn
Curated_gene_sets:maha...	19	-0.116	-0.00378	0.178	0.74389	Curated_gene_sets:mahadevan_response_to_mp470_up
Curated_gene_sets:appi...	38	-0.029	-0.00133	0.135	0.58505	Curated_gene_sets:appierto_response_to_fenretinide_up
Curated_gene_sets:appi...	49	-0.0206	-0.00107	0.119	0.56846	Curated_gene_sets:appierto_response_to_fenretinide_dn
Curated_gene_sets:nagy...	18	-0.00395	-0.000125	0.184	0.50856	Curated_gene_sets:nagy_tftc_components_human
Curated_gene_sets:nagy...	14	-0.054	-0.0015	0.214	0.5997	Curated_gene_sets:nagy_staga_components_human
Curated_gene_sets:nagy...	8	-0.0839	-0.00177	0.31	0.60662	Curated_gene_sets:nagy_pcaf_components_human
Curated_gene_sets:bake...	10	0.0398	0.000937	0.289	0.44533	Curated_gene_sets:baker_hematopoesis_stat1_targets
Curated_gene_sets:bake...	15	-0.0392	-0.00113	0.199	0.57802	Curated_gene_sets:baker_hematopoiesis_stat3_targets
Curated_gene_sets:bake...	7	0.053	0.00104	0.319	0.43407	Curated_gene_sets:baker_hematopoesis_stat5_targets
Curated_gene_sets:seid...	18	-0.00983	-0.00031	0.172	0.52276	Curated_gene_sets:seiden_met_signaling
Curated_gene_sets:aung...	50	-0.122	-0.00643	0.118	0.84962	Curated_gene_sets:aung_gastric_cancer
Curated_gene_sets:sanc...	13	-0.454	-0.0122	0.264	0.95689	Curated_gene_sets:sanchez_mdm2_targets
Curated_gene_sets:breu...	22	0.0992	0.00346	0.203	0.31266	Curated_gene_sets:breuhahn_growth_factor_signaling_in_liver_cancer
Curated_gene_sets:naka...	8	0.232	0.00488	0.282	0.20557	Curated_gene_sets:nakamura_lung_cancer
Curated_gene_sets:gall...	42	-0.0391	-0.00189	0.119	0.62857	Curated_gene_sets:galluzzi_permeabilize_mitochondria
Curated_gene_sets:haeg...	9	-0.0945	-0.00211	0.28	0.63206	Curated_gene_sets:haegerstrand_response_to_imatinib
Curated_gene_sets:math...	10	0.311	0.00732	0.26	0.11609	Curated_gene_sets:mathew_fanconi_anemia_genes
Curated_gene_sets:mido...	52	0.0551	0.00296	0.158	0.36366	Curated_gene_sets:midorikawa_amplified_in_liver_cancer
Curated_gene_sets:gilm...	13	0.532	0.0143	0.219	0.0076323	Curated_gene_sets:gilmore_core_nfkb_pathway
Curated_gene_sets:sche...	18	0.189	0.00597	0.2	0.17214	Curated_gene_sets:scheidereit_ikk_targets
Curated_gene_sets:dutt...	31	-0.231	-0.00956	0.136	0.95474	Curated_gene_sets:dutta_apoptosis_via_nfkb
Curated_gene_sets:debo...	24	-0.171	-0.00623	0.178	0.83204	Curated_gene_sets:debosscher_nfkb_targets_repressed_by_glucocorticoids
Curated_gene_sets:rove...	54	-0.188	-0.0103	0.14	0.91061	Curated_gene_sets:roversi_glioma_copy_number_dn
Curated_gene_sets:seid...	84	-0.034	-0.00232	0.0884	0.64989	Curated_gene_sets:seiden_oncogenesis_by_met
Curated_gene_sets:humm...	85	-0.0208	-0.00142	0.0857	0.59581	Curated_gene_sets:hummerich_skin_cancer_progression_up
Curated_gene_sets:humm...	96	-0.0501	-0.00365	0.087	0.71776	Curated_gene_sets:hummerich_skin_cancer_progression_dn
Curated_gene_sets:cava...	28	-0.145	-0.0057	0.153	0.82763	Curated_gene_sets:cavard_liver_cancer_malignant_vs_benign
Curated_gene_sets:klei...	40	0.0272	0.00128	0.12	0.41028	Curated_gene_sets:klein_targets_of_bcr_abl1_fusion
Curated_gene_sets:rove...	44	0.0286	0.00141	0.15	0.42435	Curated_gene_sets:roversi_glioma_loh_regions
Curated_gene_sets:rove...	98	-0.0957	-0.00704	0.111	0.80577	Curated_gene_sets:roversi_glioma_copy_number_up
Curated_gene_sets:rash...	42	-0.0423	-0.00204	0.135	0.62275	Curated_gene_sets:rashi_response_to_ionizing_radiation_1
Curated_gene_sets:rash...	124	-0.0255	-0.00211	0.0766	0.63028	Curated_gene_sets:rashi_response_to_ionizing_radiation_2
Curated_gene_sets:rash...	45	-0.104	-0.00521	0.123	0.80184	Curated_gene_sets:rashi_response_to_ionizing_radiation_3
Curated_gene_sets:rash...	59	0.0328	0.00187	0.113	0.38618	Curated_gene_sets:rashi_response_to_ionizing_radiation_4
Curated_gene_sets:rash...	143	-0.0491	-0.00436	0.0693	0.76094	Curated_gene_sets:rashi_response_to_ionizing_radiation_5
Curated_gene_sets:rash...	77	0.00401	0.000262	0.0927	0.48275	Curated_gene_sets:rashi_response_to_ionizing_radiation_6
Curated_gene_sets:rash...	19	0.209	0.00677	0.204	0.15316	Curated_gene_sets:rashi_nfkb1_targets
Curated_gene_sets:iwan...	31	-0.0326	-0.00135	0.14	0.59182	Curated_gene_sets:iwanaga_e2f1_targets_induced_by_serum
Curated_gene_sets:aign...	33	-0.0222	-0.000949	0.141	0.5626	Curated_gene_sets:aigner_zeb1_targets
Curated_gene_sets:suzu...	16	-0.188	-0.0056	0.224	0.79915	Curated_gene_sets:suzuki_amplified_in_oral_cancer
Curated_gene_sets:hess...	7	0.141	0.00278	0.446	0.37573	Curated_gene_sets:hesson_tumor_suppressor_cluster_3p21_3
Curated_gene_sets:mart...	40	0.268	0.0126	0.134	0.022329	Curated_gene_sets:martin_interact_with_hdac
Curated_gene_sets:last...	39	0.202	0.00937	0.152	0.092458	Curated_gene_sets:lastowska_coamplified_with_mycn
Curated_gene_sets:iwan...	6	-0.0928	-0.00169	0.351	0.60411	Curated_gene_sets:iwanaga_e2f1_targets_not_induced_by_serum
Curated_gene_sets:li_l...	39	0.056	0.0026	0.122	0.32264	Curated_gene_sets:li_lung_cancer
Curated_gene_sets:li_a...	167	-0.123	-0.0118	0.0635	0.97407	Curated_gene_sets:li_amplified_in_lung_cancer
Curated_gene_sets:lind...	356	-0.026	-0.00362	0.0454	0.71666	Curated_gene_sets:lindgren_bladder_cancer_cluster_2b
Curated_gene_sets:lind...	49	0.136	0.0071	0.112	0.11251	Curated_gene_sets:lindgren_bladder_cancer_high_recurrence
Curated_gene_sets:lind...	115	0.0146	0.00116	0.0911	0.43637	Curated_gene_sets:lindgren_bladder_cancer_with_loh_in_chr9q
Curated_gene_sets:naka...	5	-0.0538	-0.000895	0.27	0.57902	Curated_gene_sets:nakamura_alveolar_epithelium
Curated_gene_sets:naka...	7	0.356	0.00701	0.336	0.14485	Curated_gene_sets:nakamura_bronchial_and_bronchiolar_epithelia
Curated_gene_sets:naka...	14	0.173	0.00481	0.191	0.18264	Curated_gene_sets:nakamura_lung_cancer_differentiation_markers
Curated_gene_sets:gall...	22	0.0932	0.00326	0.161	0.28144	Curated_gene_sets:galluzzi_prevent_mitochondial_permeabilization
Curated_gene_sets:myll...	19	0.0697	0.00226	0.198	0.36204	Curated_gene_sets:myllykangas_amplification_hot_spot_17
Curated_gene_sets:myll...	13	0.0464	0.00125	0.227	0.41898	Curated_gene_sets:myllykangas_amplification_hot_spot_24
Curated_gene_sets:myll...	9	0.23	0.00514	0.258	0.18584	Curated_gene_sets:myllykangas_amplification_hot_spot_25
Curated_gene_sets:myll...	7	0.368	0.00725	0.351	0.14756	Curated_gene_sets:myllykangas_amplification_hot_spot_7
Curated_gene_sets:myll...	10	-0.382	-0.00899	0.307	0.89313	Curated_gene_sets:myllykangas_amplification_hot_spot_27
Curated_gene_sets:myll...	10	0.394	0.00927	0.333	0.1185	Curated_gene_sets:myllykangas_amplification_hot_spot_15
Curated_gene_sets:myll...	8	-0.41	-0.00865	0.377	0.86209	Curated_gene_sets:myllykangas_amplification_hot_spot_29
Curated_gene_sets:myll...	8	0.0105	0.000221	0.31	0.48651	Curated_gene_sets:myllykangas_amplification_hot_spot_9
Curated_gene_sets:myll...	9	0.129	0.00288	0.309	0.33861	Curated_gene_sets:myllykangas_amplification_hot_spot_16
Curated_gene_sets:myll...	3	-0.128	-0.00166	0.621	0.58188	Curated_gene_sets:myllykangas_amplification_hot_spot_14
Curated_gene_sets:ebau...	48	0.155	0.00798	0.121	0.099912	Curated_gene_sets:ebauer_targets_of_pax3_foxo1_fusion_dn
Curated_gene_sets:ebau...	47	0.00533	0.000272	0.124	0.48289	Curated_gene_sets:ebauer_myogenic_targets_of_pax3_foxo1_fusion
Curated_gene_sets:scha...	16	-0.386	-0.0115	0.205	0.97022	Curated_gene_sets:schavolt_targets_of_tp53_and_tp63
[truncated: 8,893 more rows]

## Sheet: Table S6_SBP
Table S6. Genetic instruments for systolic blood pressure
SNP	Coded Allele	Other Allele	Effect	SE	MAF
rs6438857	T	C	0.1153	0.0175	0.42
rs7765526	A	G	0.1444	0.0249	0.46
rs4957026	A	G	0.1446	0.026	0.29
rs9899540	A	T	0.1458	0.0251	0.39
rs7988232	A	G	0.148	0.0249	0.42
rs260508	T	G	0.1485	0.0254	0.34
rs9886665	T	C	0.1509	0.0279	0.26
rs9857362	A	C	0.151	0.0247	0.48
rs7256564	A	G	0.1533	0.0262	0.3
rs6712203	C	C	0.1561	0.0255	0.34
rs17115145	T	C	0.1569	0.025	0.43
rs6593297	A	T	0.1581	0.0274	0.36
rs3097937	A	T	0.1587	0.0314	0.17
rs863930	A	G	0.1629	0.0245	0.41
rs9401090	T	C	0.1637	0.0285	0.31
rs7976167	T	C	0.1638	0.0266	0.28
rs6540125	T	G	0.164	0.0263	0.39
rs296797	T	C	0.1647	0.0249	0.42
rs6739913	A	G	0.1675	0.0271	0.46
rs6545155	T	C	0.1691	0.0295	0.33
rs1870735	C	G	0.1701	0.0253	0.44
rs4129585	A	C	0.1749	0.0246	0.23
rs4143175	T	C	0.1802	0.0286	0.22
rs262986	G	G	0.1856	0.0248	0.43
rs10008637	T	C	0.1879	0.0244	0.25
rs2745599	A	G	0.1908	0.0253	0.28
rs702395	T	C	0.191	0.0246	0.42
rs2354862	A	C	0.1921	0.0257	0.15
rs1551355	T	C	0.1932	0.0288	0.13
rs28621435	G	G	0.1932	0.0398	0.04
rs7912283	A	G	0.1943	0.0259	0.3
rs4651224	T	C	0.1944	0.025	0.37
rs9302885	A	G	0.1945	0.0245	0.43
rs2300481	T	C	0.1949	0.0251	0.28
rs28578714	T	C	0.1951	0.0258	0.39
rs4480845	T	C	0.1954	0.0183	0.43
rs1047891	C	C	0.1959	0.0263	0.28
rs7555285	C	G	0.1961	0.0304	0.19
rs1332813	T	C	0.1965	0.0259	0.36
rs7514579	A	C	0.1969	0.0293	0.26
rs56352451	T	C	0.1992	0.0358	0.14
rs1043069	T	G	0.1995	0.0255	0.32
rs10782230	A	G	0.1995	0.0246	0.49
rs11629850	A	G	0.1995	0.0244	0.36
rs871004	A	G	0.1999	0.0259	0.42
rs11623535	A	G	0.2022	0.0277	0.3
rs2379829	G	G	0.2024	0.0281	0.42
rs12979	C	G	0.2025	0.0364	0.12
rs12454712	T	C	0.2038	0.026	0.37
rs67720684	A	C	0.2039	0.0291	0.31
rs6021247	A	G	0.2041	0.0243	0.32
rs13179413	T	C	0.2045	0.0284	0.22
rs2480171	T	C	0.2047	0.0375	0.15
rs11632436	C	G	0.2056	0.0245	0.26
rs72844590	T	G	0.2083	0.0356	0.06
rs4980515	T	C	0.2086	0.0251	0.43
rs11579440	T	C	0.2117	0.0346	0.2
rs10460108	A	G	0.2118	0.0294	0.48
rs12638085	A	T	0.2132	0.0265	0.26
rs912434	T	G	0.2151	0.0287	0.12
rs72847885	A	G	0.2183	0.026	0.34
rs72816333	A	T	0.2225	0.0323	0.17
rs246973	T	C	0.2244	0.0278	0.2
rs11634028	A	T	0.2258	0.0316	0.08
rs4925159	A	G	0.2281	0.0247	0.46
rs9368222	A	C	0.2301	0.0273	0.27
rs34941092	G	G	0.2303	0.0341	0.1
rs62523863	A	G	0.2323	0.0297	0.39
rs1694068	A	T	0.2339	0.0251	0.31
rs1375564	T	C	0.2343	0.0256	0.47
rs1882961	T	C	0.2346	0.0267	0.23
rs6723509	T	C	0.2348	0.0351	0.08
rs7439567	T	C	0.2355	0.0251	0.47
rs1986971	A	G	0.2377	0.0274	0.29
rs55732192	G	G	0.2399	0.0424	0.08
rs6774721	C	G	0.2457	0.039	0.11
rs13149209	T	C	0.2509	0.0295	0.34
rs12153395	G	G	0.2528	0.0402	0.02
rs10858966	C	G	0.254	0.0277	0.15
rs6788984	A	G	0.2558	0.0353	0.17
rs62373688	A	T	0.2607	0.0378	0.21
rs9532243	A	C	0.2709	0.0243	0.32
rs1906672	A	G	0.2715	0.0291	0.21
rs10069690	T	C	0.2735	0.029	0.35
rs73046792	G	G	0.282	0.0359	0.05
rs17035181	T	G	0.2949	0.0348	0.18
rs4926499	C	G	0.2954	0.0374	0.1
rs6911827	T	C	0.296	0.05	0.3
rs9608690	G	G	0.2983	0.0502	0.04
rs4873492	T	C	0.3012	0.0332	0.26
rs10233127	A	T	0.3025	0.0409	0.31
rs1076485	T	C	0.3126	0.0365	0.37
rs13238550	A	G	0.331	0.05	0.33
rs13420463	A	G	0.356	0.05	0.49
rs7331680	T	G	0.3864	0.0342	0.21
rs142449193	C	C	0.3877	0.0618	0.06
rs75905900	A	C	0.3883	0.0369	0.11
rs3820068	A	G	0.425	0.06	0.19
rs13112725	C	G	0.435	0.06	0.34
rs11112548	A	T	0.4608	0.0623	0.02
rs77413490	T	G	0.473	0.0626	0.02
rs139354822	T	C	0.5473	0.0768	0.008
rs79598313	T	C	0.5926	0.0805	0.008
rs72683923	T	C	0.9769	0.0934	0.004

## Sheet: Table S7_DBP
Table S7. Genetic instruments for diastolic blood pressure
SNP	Coded Allele	Other Allele	Effect	SE	MAF
rs10062049	T	C	0.2113	0.0221	0.18
rs10066799	T	G	0.140907	0.0195133	0.38
rs10087782	T	C	0.1211	0.0151	0.37
rs10193543	T	G	0.1222	0.0205	0.1
rs10468291	A	C	0.0981	0.0154	0.33
rs1047030	A	G	0.1291	0.0205	0.13
rs10489290	A	C	0.163558	0.0213656	0.17
rs10761530	T	C	0.0955	0.015	0.48
rs1077795	A	G	0.2195	0.0287	0.16
rs10842709	T	G	0.160677	0.0184583	0.26
rs10873612	T	C	0.0828	0.0155	0.4
rs10906391	T	C	0.121	0.0163	0.34
rs11026586	A	G	0.2606	0.0299	0.1
rs11067612	A	T	0.200642	0.0191701	0.18
rs11141731	T	C	0.1043	0.0182	0.12
rs11145807	A	G	0.1188	0.0159	0.38
rs11168245	C	G	0.1822	0.0178	0.09
rs11196549	A	G	0.608247	0.0466075	0.06
rs112204826	T	C	0.469538	0.0468052	0.02
rs114503346	T	C	0.2415	0.0377	0.01
rs117913411	A	T	0.420962	0.0495907	0.03
rs11898362	A	G	0.12557	0.0194094	0.44
rs11923667	A	T	0.1222	0.0153	0.44
rs11974176	T	C	0.105388	0.018657	0.42
rs12052761	A	G	0.0985	0.0154	0.4
rs1220128	C	G	0.1733	0.0214	0.24
rs12216886	T	G	0.1175	0.0192	0.21
rs12515541	T	G	0.1104	0.0154	0.4
rs12583637	C	G	0.1671	0.0223	0.12
rs12605156	A	T	0.1277	0.0193	0.21
rs1265842	T	C	0.0998	0.0152	0.42
rs12938803	A	C	0.1482	0.0197	0.36
rs13001283	A	G	0.1513	0.0207	0.08
rs13042148	T	C	0.1543	0.0214	0.06
rs13106448	T	G	0.111146	0.0180536	0.46
rs13170721	C	G	0.187127	0.0335712	0.04
rs13240040	A	G	0.0754	0.0166	0.29
rs145422110	T	C	0.445395	0.0754027	0.008
rs1527351	T	C	0.123758	0.0186609	0.44
rs1565716	A	G	0.2012	0.0298	0.05
rs16852778	T	C	0.170597	0.023823	0.14
rs1706003	T	G	0.1326	0.0157	0.2
rs17224476	A	G	0.1547	0.0241	0.05
rs1722886	A	T	0.1166	0.0153	0.5
rs17454517	A	G	0.1097	0.0151	0.4
rs17880989	A	G	0.3648	0.0506	0.005
rs1800888	T	C	0.493477	0.0715931	0.004
rs2009733	A	G	0.1054	0.0152	0.47
rs2098839	T	C	0.170558	0.0186803	0.16
rs2142141	C	G	0.0889	0.0158	0.2
rs2162003	T	C	0.1085	0.0165	0.35
rs2171690	T	C	0.1048	0.0152	0.42
rs223361	T	C	0.1522	0.0161	0.39
rs2252865	T	C	0.1872	0.0256	0.2
rs2298807	T	C	0.0945	0.0183	0.29
rs237485	A	G	0.089	0.0165	0.29
rs2450128	A	G	0.1225	0.0207	0.33
rs2513877	A	G	0.1015	0.0191	0.31
rs2629665	A	C	0.1019	0.0154	0.39
rs2707238	C	G	0.1019	0.0168	0.23
rs28498002	T	C	0.1359	0.0153	0.48
rs28675079	A	G	0.1313	0.0192	0.25
rs2925345	T	C	0.2338	0.0244	0.42
rs2929184	A	G	0.1164	0.0187	0.17
rs3117736	T	C	0.221932	0.0197676	0.21
rs3206736	A	T	0.118754	0.0177772	0.4
rs34161718	T	C	0.1192	0.0191	0.09
rs34163044	A	C	0.1488	0.0157	0.45
rs34297584	A	G	0.535065	0.0629634	0.006
rs342989	A	G	0.1407	0.018	0.19
rs34324971	A	G	0.1199	0.0199	0.1
rs35086839	A	C	0.160584	0.0205116	0.19
rs35213536	T	G	0.1884	0.0181	0.19
rs35761929	C	G	0.265021	0.0357252	0.05
rs3745318	T	C	0.1213	0.0178	0.22
rs4270476	T	C	0.112169	0.0181198	0.28
rs4286632	A	G	0.127	0.017	0.2
rs4320727	A	G	0.156544	0.018341	0.47
rs4411245	A	G	0.1023	0.0165	0.28
rs4420291	A	G	0.0937	0.0151	0.36
rs4521707	A	T	0.129118	0.0199541	0.41
rs45474499	T	C	0.3433	0.0362	0.02
rs4634143	T	C	0.1129	0.0166	0.2
rs4800420	A	G	0.1114	0.0166	0.26
rs4834735	T	C	0.1265	0.0221	0.16
rs4926923	T	C	0.1613	0.0269	0.14
rs4948643	T	C	0.156297	0.0201292	0.41
rs4954192	T	C	0.1211	0.0176	0.32
rs4984496	T	G	0.1584	0.0163	0.22
rs504691	A	C	0.1017	0.0154	0.45
rs521033	A	G	0.1605	0.0217	0.06
rs55684003	A	G	0.1193	0.0164	0.17
rs56345595	A	G	0.1887	0.025	0.45
rs57327054	T	C	0.0944	0.0166	0.36
rs59333122	A	C	0.1069	0.0179	0.3
rs603424	A	G	0.1717	0.0202	0.37
rs61912333	C	G	0.1051	0.0155	0.32
rs61917655	T	C	0.212202	0.0306865	0.06
rs62158170	A	G	0.1428	0.0184	0.17
rs62169544	A	G	0.0947	0.0152	0.34
rs62229372	T	C	0.1446	0.024	0.07
rs62380354	A	C	0.15	0.0252	0.04
rs62503324	T	C	0.1931	0.0176	0.5
rs630901	A	T	0.120755	0.0195675	0.28
rs6458374	T	C	0.16017	0.0220174	0.2
rs6681713	T	G	0.4074	0.0575	0.006
rs6758859	T	C	0.1053	0.0156	0.38
rs6777317	A	G	0.1147	0.0168	0.39
rs68122733	A	G	0.333805	0.023961	0.12
rs6905288	A	G	0.19239	0.0176282	0.35
rs7132012	A	G	0.148	0.0161	0.21
rs7137749	T	C	0.132	0.0157	0.35
rs7215084	T	C	0.1196	0.015	0.47
rs7235890	T	G	0.1222	0.0254	0.03
rs72704264	C	G	0.1173	0.0188	0.12
rs72847884	A	G	0.219	0.0375	0.009
rs72851229	C	G	0.1202	0.0202	0.2
rs72930904	T	C	0.1139	0.0206	0.08
rs73033340	A	G	0.4615	0.0456	0.01
rs73075659	A	G	0.256854	0.0185879	0.16
rs73105827	T	G	0.1699	0.0272	0.03
rs7313556	A	G	0.09	0.0158	0.43
rs731681	C	G	0.0943	0.0151	0.46
rs7608483	A	C	0.1027	0.0153	0.36
rs7611674	T	G	0.1276	0.0196	0.29
rs78845099	A	T	0.196131	0.020315	0.12
rs79044887	C	G	0.268107	0.0245835	0.08
rs79208229	T	G	0.254982	0.0328186	0.03
rs873122	C	G	0.1147	0.017	0.27
rs919045	T	C	0.1017	0.0156	0.22
rs9431431	A	G	0.1131	0.0165	0.36
rs9456648	T	C	0.0985	0.0162	0.12
rs9472135	T	C	0.1444	0.0165	0.19
rs9479509	A	G	0.0992	0.0165	0.4
rs9563529	T	G	0.1173	0.0188	0.3
rs9609429	T	C	0.1094	0.0173	0.18
rs9638084	A	G	0.1107	0.0155	0.5
rs9932220	A	G	0.1347	0.0183	0.28
rs9932866	A	G	0.1098	0.0158	0.31

## Sheet: Table S8_PP
Table S8. Genetic instruments for pulse pressure
SNP	Coded Allele	Other Allele	Effect	SE	MAF
rs2631669	C	T	0.0974	0.0173	0.483513
rs4699165	G	A	0.1002	0.0181	0.354141
rs17119370	A	T	0.1021	0.0187	0.33291
rs4342401	T	A	0.1041	0.0174	0.458791
rs10267979	T	A	0.1043	0.0184	0.319215
rs35796750	T	C	0.1045	0.0174	0.448026
rs11160085	T	C	0.1046	0.0193	0.282227
rs66990951	T	A	0.1075	0.0185	0.338426
rs7845722	A	G	0.109	0.0175	0.400657
rs4652875	C	G	0.1098	0.0177	0.417424
rs729448	G	A	0.1102	0.0175	0.444408
rs11626434	G	C	0.1107	0.0182	0.34618
rs4553000	T	C	0.112	0.0172	0.479504
rs3135967	A	G	0.1128	0.0173	0.461697
rs11760407	T	C	0.1146	0.02	0.206845
rs555754	G	A	0.1153	0.0172	0.480855
rs4811601	C	T	0.1164	0.0176	0.484989
rs2400509	G	A	0.1166	0.0197	0.28125
rs5750482	C	T	0.1166	0.0178	0.389233
rs35504735	A	G	0.1178	0.0172	0.454899
rs11901929	G	A	0.1184	0.0183	0.341416
rs10245696	C	A	0.1214	0.0176	0.408391
rs6806529	C	A	0.1217	0.0177	0.449668
rs3760994	G	A	0.1231	0.018	0.483666
rs832890	C	T	0.124	0.0173	0.481141
rs157678	A	T	0.1243	0.0191	0.343377
rs17516329	A	T	0.1254	0.0186	0.328843
rs12034319	G	A	0.1278	0.021	0.193689
rs13122790	A	G	0.1283	0.0197	0.268956
rs3796822	C	G	0.1293	0.0188	0.287377
rs8111708	A	G	0.1298	0.0181	0.333147
rs10913934	G	T	0.1302	0.0178	0.409307
rs6801957	C	T	0.1315	0.0175	0.422252
rs28470843	T	C	0.1323	0.0178	0.408553
rs10887914	C	T	0.1327	0.0172	0.443986
rs7758383	A	G	0.135087	0.0207851	0.479696
rs10779936	A	G	0.1352	0.0192	0.293023
rs8013933	T	C	0.1369	0.0189	0.298243
rs236349	G	A	0.137352	0.0219905	0.34809
rs12325702	A	T	0.1374	0.0179	0.442327
rs6867399	C	A	0.1399	0.0209	0.219267
rs9885577	C	T	0.1414	0.0184	0.392584
rs11010905	A	T	0.1417	0.0174	0.448748
rs28499085	A	G	0.143	0.0196	0.280854
rs72761109	C	T	0.1431	0.019	0.30114
rs6731373	G	A	0.1434	0.0188	0.339711
rs1350100	G	A	0.1452	0.0176	0.415812
rs37060	G	A	0.1471	0.0198	0.240451
rs17562391	C	T	0.14928	0.02103	0.457377
rs72795925	C	T	0.1501	0.0208	0.233589
rs11701512	G	A	0.151	0.0225	0.170106
rs4835266	C	T	0.1517	0.0179	0.492441
rs2656523	C	G	0.1519	0.0214	0.225116
rs7630745	T	C	0.1521	0.0181	0.362913
rs6141479	G	C	0.1524	0.0226	0.173688
rs6823199	T	C	0.1526	0.0201	0.234898
rs7193565	C	G	0.152969	0.0208355	0.433756
rs66774912	G	A	0.1548	0.0253	0.122008
rs385437	A	G	0.1552	0.0247	0.139055
rs3176336	T	A	0.1553	0.0178	0.397767
rs11222386	G	C	0.1558	0.0217	0.18609
rs11789875	G	A	0.1563	0.0242	0.164025
rs62278541	A	G	0.1589	0.0181	0.387494
rs704191	C	T	0.1593	0.0175	0.467256
rs11770630	C	T	0.1599	0.0172	0.457702
rs17393144	G	A	0.161281	0.0222383	0.315101
rs150266910	C	T	0.162	0.0226	0.17313
rs151054210	G	A	0.1625	0.0224	0.204254
rs2205260	C	A	0.1627	0.0232	0.162996
rs11759438	C	T	0.16352	0.021108	0.458626
rs464605	T	C	0.164357	0.0240322	0.238023
rs6925750	T	C	0.1657	0.0269	0.118049
rs2175337	A	C	0.1685	0.0177	0.394145
rs3915425	T	C	0.169	0.0186	0.371873
rs2261608	A	T	0.1693	0.0179	0.354609
rs34783010	G	T	0.1718	0.0216	0.190083
rs2277788	G	C	0.1721	0.0282	0.09755
rs2077218	A	G	0.175868	0.0246562	0.223973
rs6941056	G	C	0.1766	0.0174	0.472377
rs10988442	G	A	0.1783	0.0178	0.383401
rs77866798	A	G	0.179229	0.0304099	0.129117
rs10732433	C	T	0.1796	0.0175	0.408424
rs7710854	A	G	0.1806	0.0274	0.12115
rs1004558	C	T	0.1849	0.0228	0.191095
rs150194832	G	C	0.1866	0.0297	0.0942
rs9976596	T	C	0.1868	0.0245	0.152004
rs2820443	T	C	0.187	0.0189	0.261655
rs7250835	C	T	0.1888	0.0246	0.162694
rs20354	G	T	0.1907	0.0253	0.12243
rs17248727	T	C	0.195763	0.0322098	0.11041
rs60255247	A	C	0.2006	0.028	0.106602
rs11248862	G	A	0.2088	0.0267	0.115218
rs62385385	T	A	0.2177	0.0178	0.418479
rs324075	A	G	0.227072	0.0277148	0.182399
rs28611491	C	T	0.2361	0.0322	0.081535
rs17109875	T	C	0.240602	0.0329863	0.11302
rs114275780	T	A	0.2467	0.0393	0.062488
rs9904409	G	A	0.2533	0.0292	0.075408
rs6554163	T	A	0.261497	0.0253257	0.225694
rs141979279	T	C	0.2702	0.0399	0.072826
rs56844452	C	T	0.2788	0.0341	0.076861
rs6141767	G	C	0.2861	0.0336	0.144164
rs6920534	T	C	0.294358	0.0356251	0.091859
rs2498323	G	A	0.3021	0.0294	0.088323
rs12118102	A	G	0.3309	0.0387	0.063898
rs62059712	T	C	0.402489	0.0380801	0.081122
rs61735998	G	T	0.4324	0.0583	0.016121
rs75887402	T	C	0.471372	0.0695122	0.016149
rs28730765	C	T	0.640038	0.0969684	0.01547

[truncated: 6 more sheets: Table S9_smoking, Table S10_LDL, Table S11_HDL, Table S12 TG, Table S13_Height, Table_S14_BMI]
